# Supplementary material for: Analysis of diagnoses extracted from electronic health records in a large mental health case register
Source: PLoS One. 2017 Feb 16;12(2):e0171526. doi: 10.1371/journal.pone.0171526 (PMC5312950; doi:10.1371/journal.pone.0171526)
Supplement: S1 Appendix — (XLSX) [file pone.0171526.s001.xlsx]

## Sheet: DiagnosisFrequencies
ICD10	UniqueCaseCount	OverallCaseCount	%ofUniqueTotalCount	%ofOverallTotalCount	RepetitionRate	%ofPatients
F99	57941	80387	16.2773	14.2853	27.9224	28.4825
Z71	43172	56687	12.1283	10.0736	23.8414	21.2224
F32	26759	40786	7.51738	7.24793	34.3917	13.1541
F43	14414	20712	4.04931	3.68065	30.4075	7.08559
F10	14013	29545	3.93666	5.25033	52.5707	6.88847
F20	11403	37688	3.20343	6.6974	69.7437	5.60545
F41	9601	13867	2.6972	2.46425	30.7637	4.71963
F33	8973	15432	2.52077	2.74236	41.8546	4.41092
F00	8373	13363	2.35222	2.37469	37.3419	4.11597
F11	7416	15634	2.08337	2.77826	52.5649	3.64553
F90	7258	9979	2.03898	1.77333	27.2673	3.56786
F84	6811	11224	1.91341	1.99458	39.3175	3.34813
F31	5719	16995	1.60663	3.02012	66.3489	2.81133
F60	5665	14155	1.59146	2.51543	59.9788	2.78478
F06	5635	7431	1.58303	1.32054	24.169	2.77004
F19	5110	9319	1.43555	1.65605	45.1658	2.51196
F50	4835	7450	1.35829	1.32391	35.1007	2.37677
F01	4226	7028	1.18721	1.24892	39.8691	2.0774
Z00	3873	4497	1.08804	0.799146	13.8759	1.90388
F03	3595	5048	1.00994	0.897062	28.7837	1.76722
F42	3476	6044	0.976509	1.07406	42.4884	1.70872
F05	3288	4403	0.923694	0.782441	25.3236	1.6163
F93	3138	3910	0.881555	0.694832	19.7442	1.54257
F23	2931	5326	0.823402	0.946464	44.9681	1.44081
#1	2809	3854	0.789129	0.68488	27.1147	1.38084
#6	2622	3559	0.736595	0.632457	26.3276	1.28891
F25	2598	8240	0.729853	1.4643	68.4709	1.27712
F12	2544	4031	0.714683	0.716334	36.8891	1.25057
&3	2453	3127	0.689119	0.555688	21.5542	1.20584
F52	2421	2853	0.680129	0.506996	15.142	1.19011
F40	2306	3402	0.647822	0.604557	32.2163	1.13358
F92	2305	3077	0.647541	0.546803	25.0894	1.13308
Z72	2263	2908	0.635742	0.51677	22.1802	1.11244
F98	2246	2874	0.630966	0.510728	21.8511	1.10408
F91	2242	3026	0.629843	0.53774	25.9088	1.10212
F39	2190	2754	0.615234	0.489403	20.4793	1.07655
F14	2153	3514	0.60484	0.62446	38.7308	1.05836
F29	2040	3411	0.573095	0.606156	40.1935	1.00282
F70	2026	3641	0.569162	0.647029	44.3559	0.995935
#5	2010	2611	0.564667	0.463991	23.018	0.988069
&1	1743	2113	0.489659	0.375494	17.5106	0.856818
F34	1721	2438	0.483479	0.433248	29.4094	0.846004
&2	1670	2045	0.469151	0.36341	18.3374	0.820933
#2	1640	2281	0.460723	0.405348	28.1017	0.806186
F22	1420	2700	0.398919	0.479807	47.4074	0.698039
F48	1416	1608	0.397795	0.285752	11.9403	0.696073
F44	1404	1839	0.394424	0.326802	23.6542	0.690174
F71	1397	2126	0.392458	0.377804	34.2897	0.686733
F45	1263	1678	0.354813	0.298191	24.7318	0.620862
F79	1239	1723	0.348071	0.306188	28.0905	0.609064
R53	1235	1331	0.346947	0.236527	7.21262	0.607097
#4	1118	1527	0.314078	0.271358	26.7845	0.549583
G40	1102	1548	0.309584	0.275089	28.8114	0.541718
F80	987	1373	0.277277	0.243991	28.1136	0.485186
Z03	889	951	0.249746	0.168999	6.51945	0.437012
#3	876	1138	0.246094	0.20223	23.0228	0.430621
F30	839	1427	0.235699	0.253587	41.2053	0.412433
F72	820	1228	0.230362	0.218223	33.2248	0.403093
F13	818	1502	0.2298	0.266915	45.5393	0.40211
#8	801	1067	0.225024	0.189613	24.9297	0.393753
&4	792	999	0.222496	0.177529	20.7207	0.389329
F02	789	1188	0.221653	0.211115	33.5859	0.387854
F81	767	995	0.215472	0.176818	22.9146	0.377039
F38	765	1055	0.214911	0.18748	27.4882	0.376056
#9	689	892	0.19356	0.158514	22.7578	0.338696
&0	685	772	0.192436	0.137189	11.2694	0.33673
F61	624	1080	0.1753	0.191923	42.2222	0.306744
Z61	619	829	0.173895	0.147319	25.3317	0.304286
F28	544	787	0.152825	0.139855	30.8767	0.267418
F53	542	742	0.152263	0.131858	26.9542	0.266435
X78	541	692	0.151983	0.122973	21.8208	0.265943
F94	527	687	0.14805	0.122084	23.2897	0.259061
Z63	455	560	0.127823	0.0995156	18.75	0.223667
B24	451	578	0.126699	0.102714	21.9723	0.221701
F07	438	705	0.123047	0.125283	37.8723	0.215311
F95	412	574	0.115743	0.102003	28.223	0.20253
F09	405	502	0.113776	0.0892086	19.3227	0.199089
#7	382	505	0.107315	0.0897417	24.3564	0.187782
F69	374	536	0.105067	0.0952506	30.2239	0.18385
J45	356	519	0.100011	0.0922296	31.4066	0.175001
&5	343	432	0.0963586	0.0767692	20.6019	0.168611
Z21	341	384	0.0957967	0.0682392	11.1979	0.167628
D57	338	482	0.094954	0.0856545	29.8755	0.166153
F15	336	489	0.0943921	0.0868984	31.2883	0.16517
F64	311	404	0.0873689	0.0717934	23.0198	0.15288
E66	254	318	0.0713559	0.0565106	20.1258	0.124861
Z64	245	276	0.0688276	0.049047	11.2319	0.120436
Z60	240	294	0.0674229	0.0522457	18.3673	0.117978
E10	237	362	0.0665801	0.0643297	34.5304	0.116504
X60	235	324	0.0660183	0.0575769	27.4691	0.115521
Z53	232	250	0.0651755	0.0444266	7.2	0.114046
F63	232	315	0.0651755	0.0559775	26.3492	0.114046
G20	230	305	0.0646136	0.0542004	24.5902	0.113063
F51	228	285	0.0640518	0.0506463	20	0.11208
F17	219	240	0.0615234	0.0426495	8.75	0.107655
Z59	216	261	0.0606806	0.0463814	17.2414	0.106181
Z65	215	250	0.0603997	0.0444266	14	0.105689
F78	213	298	0.0598378	0.0529565	28.5235	0.104706
F83	207	262	0.0581523	0.0465591	20.9924	0.101756
F21	206	379	0.0578713	0.0673507	45.6464	0.101265
I10	205	271	0.0575904	0.0481584	24.3542	0.100773
F82	204	281	0.0573095	0.0499355	27.4021	0.100282
Q90	201	290	0.0564667	0.0515348	30.6897	0.0988069
Z01	194	220	0.0545002	0.0390954	11.8182	0.0953659
K76	189	242	0.0530956	0.0430049	21.9008	0.092908
Z73	187	219	0.0525337	0.0389177	14.6119	0.0919249
Z62	182	224	0.0511291	0.0398062	18.75	0.089467
F89	180	217	0.0505672	0.0385623	17.0507	0.0884838
Q99	176	219	0.0494435	0.0389177	19.6347	0.0865175
Z91	160	202	0.0449486	0.0358967	20.7921	0.0786523
E78	144	172	0.0404538	0.0305655	16.2791	0.0707871
G80	133	187	0.0373635	0.0332311	28.877	0.0653797
S06	124	154	0.0348352	0.0273668	19.4805	0.0609555
G47	120	144	0.0337115	0.0255897	16.6667	0.0589892
E11	120	175	0.0337115	0.0310986	31.4286	0.0589892
F68	117	185	0.0328687	0.0328757	36.7568	0.0575145
K59	116	148	0.0325877	0.0263005	21.6216	0.0570229
E03	114	186	0.0320259	0.0330534	38.7097	0.0560398
F04	111	137	0.0311831	0.0243458	18.9781	0.054565
Z86	109	129	0.0306212	0.0229241	15.5039	0.0535819
Z04	108	147	0.0303403	0.0261228	26.5306	0.0530903
F16	108	141	0.0303403	0.0250566	23.4043	0.0530903
G93	107	129	0.0300594	0.0229241	17.0543	0.0525987
Z02	105	116	0.0294975	0.0206139	9.48276	0.0516156
X83	101	123	0.0283738	0.0218579	17.8862	0.0496493
T39	92	101	0.0258455	0.0179483	8.91089	0.0452251
R45	91	108	0.0255645	0.0191923	15.7407	0.0447335
F73	86	108	0.0241599	0.0191923	20.3704	0.0422756
F62	85	168	0.023879	0.0298547	49.4048	0.041784
X64	83	102	0.0233171	0.0181261	18.6275	0.0408009
X99	83	93	0.0233171	0.0165267	10.7527	0.0408009
Q85	80	106	0.0224743	0.0188369	24.5283	0.0393261
F54	80	90	0.0224743	0.0159936	11.1111	0.0393261
G35	79	106	0.0221934	0.0188369	25.4717	0.0388346
&8	77	98	0.0216315	0.0174152	21.4286	0.0378514
Z52	75	78	0.0210697	0.0138611	3.84615	0.0368683
F66	74	89	0.0207887	0.0158159	16.8539	0.0363767
F88	72	86	0.0202269	0.0152827	16.2791	0.0353935
Z00-Z99	69	69	0.0193841	0.0122617	0	0.0339188
E84	68	120	0.0191032	0.0213248	43.3333	0.0334272
Z81	68	86	0.0191032	0.0152827	20.9302	0.0334272
Z76	67	83	0.0188222	0.0147496	19.2771	0.0329356
Z55	66	80	0.0185413	0.0142165	17.5	0.0324441
&7	65	71	0.0182604	0.0126172	8.4507	0.0319525
Z20	63	67	0.0176985	0.0119063	5.97015	0.0309693
Z94	58	66	0.0162939	0.0117286	12.1212	0.0285115
B18	58	85	0.0162939	0.015105	31.7647	0.0285115
N39	57	69	0.0160129	0.0122617	17.3913	0.0280199
Z22	56	61	0.015732	0.0108401	8.19672	0.0275283
E14	56	64	0.015732	0.0113732	12.5	0.0275283
X84	55	71	0.0154511	0.0126172	22.5352	0.0270367
E55	54	58	0.0151702	0.010307	6.89655	0.0265451
R52	52	67	0.0146083	0.0119063	22.3881	0.025562
F55	52	63	0.0146083	0.0111955	17.4603	0.025562
K70	51	65	0.0143274	0.0115509	21.5385	0.0250704
B00	51	66	0.0143274	0.0117286	22.7273	0.0250704
M32	50	73	0.0140464	0.0129726	31.5068	0.0245788
&6	49	54	0.0137655	0.00959614	9.25926	0.0240873
J44	46	72	0.0129227	0.0127949	36.1111	0.0226125
T40	46	55	0.0129227	0.00977385	16.3636	0.0226125
F65	45	63	0.0126418	0.0111955	28.5714	0.022121
Q44	44	46	0.0123609	0.00817449	4.34783	0.0216294
G43	43	70	0.0120799	0.0124394	38.5714	0.0211378
G46	43	53	0.0120799	0.00941844	18.8679	0.0211378
I67	41	52	0.0115181	0.00924073	21.1538	0.0201547
H91	40	52	0.0112372	0.00924073	23.0769	0.0196631
C71	40	47	0.0112372	0.0083522	14.8936	0.0196631
M35	39	48	0.0109562	0.00852991	18.75	0.0191715
H54	39	54	0.0109562	0.00959614	27.7778	0.0191715
R44	38	65	0.0106753	0.0115509	41.5385	0.0186799
F18	38	52	0.0106753	0.00924073	26.9231	0.0186799
K83	38	51	0.0106753	0.00906303	25.4902	0.0186799
G25	36	39	0.0101134	0.00693055	7.69231	0.0176968
E05	36	50	0.0101134	0.00888532	28	0.0176968
K50	35	47	0.00983251	0.0083522	25.5319	0.0172052
Q87	35	49	0.00983251	0.00870761	28.5714	0.0172052
G91	34	47	0.00955158	0.0083522	27.6596	0.0167136
T74	34	36	0.00955158	0.00639743	5.55556	0.0167136
G24	34	60	0.00955158	0.0106624	43.3333	0.0167136
N18	33	39	0.00927065	0.00693055	15.3846	0.016222
K58	33	51	0.00927065	0.00906303	35.2941	0.016222
Z56	33	40	0.00927065	0.00710826	17.5	0.016222
H90	33	46	0.00927065	0.00817449	28.2609	0.016222
I64	31	36	0.00870879	0.00639743	13.8889	0.0152389
G04	31	36	0.00870879	0.00639743	13.8889	0.0152389
D50	30	38	0.00842787	0.00675284	21.0526	0.0147473
I15	30	34	0.00842787	0.00604202	11.7647	0.0147473
R48	30	41	0.00842787	0.00728596	26.8293	0.0147473
B23	30	41	0.00842787	0.00728596	26.8293	0.0147473
G31	30	33	0.00842787	0.00586431	9.09091	0.0147473
I63	29	31	0.00814694	0.0055089	6.45161	0.0142557
D51	29	34	0.00814694	0.00604202	14.7059	0.0142557
Z92	27	32	0.00758508	0.0056866	15.625	0.0132726
T43	27	28	0.00758508	0.00497578	3.57143	0.0132726
X63	27	38	0.00758508	0.00675284	28.9474	0.0132726
T78	26	36	0.00730415	0.00639743	27.7778	0.012781
G44	26	38	0.00730415	0.00675284	31.5789	0.012781
K51	25	29	0.00702322	0.00515348	13.7931	0.0122894
M54	24	37	0.00674229	0.00657514	35.1351	0.0117978
G10	24	56	0.00674229	0.00995156	57.1429	0.0117978
R63	23	28	0.00646136	0.00497578	17.8571	0.0113063
Y87	23	32	0.00646136	0.0056866	28.125	0.0113063
F59	23	35	0.00646136	0.00621972	34.2857	0.0113063
X61	22	28	0.00618043	0.00497578	21.4286	0.0108147
G81	22	31	0.00618043	0.0055089	29.0323	0.0108147
L70	22	26	0.00618043	0.00462037	15.3846	0.0108147
K72	22	23	0.00618043	0.00408725	4.34783	0.0108147
M13	22	46	0.00618043	0.00817449	52.1739	0.0108147
X79	21	24	0.00589951	0.00426495	12.5	0.0103231
D33	21	24	0.00589951	0.00426495	12.5	0.0103231
R41	21	27	0.00589951	0.00479807	22.2222	0.0103231
L40	20	33	0.00561858	0.00586431	39.3939	0.00983154
X70	19	26	0.00533765	0.00462037	26.9231	0.00933996
R10	19	22	0.00533765	0.00390954	13.6364	0.00933996
I48	19	28	0.00533765	0.00497578	32.1429	0.00933996
L20	19	22	0.00533765	0.00390954	13.6364	0.00933996
Z51	18	18	0.00505672	0.00319871	0	0.00884838
Z36	18	18	0.00505672	0.00319871	0	0.00884838
Z84	18	20	0.00505672	0.00355413	10	0.00884838
M79	18	19	0.00505672	0.00337642	5.26316	0.00884838
I60	18	18	0.00505672	0.00319871	0	0.00884838
S72	18	25	0.00505672	0.00444266	28	0.00884838
Q86	18	21	0.00505672	0.00373183	14.2857	0.00884838
K21	18	20	0.00505672	0.00355413	10	0.00884838
Z87	17	18	0.00477579	0.00319871	5.55556	0.00835681
Z99	17	20	0.00477579	0.00355413	15	0.00835681
R47	17	20	0.00477579	0.00355413	15	0.00835681
Y91	17	18	0.00477579	0.00319871	5.55556	0.00835681
Z13	17	24	0.00477579	0.00426495	29.1667	0.00835681
Q02	16	23	0.00449486	0.00408725	30.4348	0.00786523
G71	16	21	0.00449486	0.00373183	23.8095	0.00786523
Z70	16	16	0.00449486	0.0028433	0	0.00786523
Q93	16	20	0.00449486	0.00355413	20	0.00786523
Q98	16	26	0.00449486	0.00462037	38.4615	0.00786523
I25	16	24	0.00449486	0.00426495	33.3333	0.00786523
X69	15	24	0.00421393	0.00426495	37.5	0.00737365
K90	15	20	0.00421393	0.00355413	25	0.00737365
E88	15	17	0.00421393	0.00302101	11.7647	0.00737365
E51	15	16	0.00421393	0.0028433	6.25	0.00737365
R32	15	21	0.00421393	0.00373183	28.5714	0.00737365
R51	15	20	0.00421393	0.00355413	25	0.00737365
I69	15	19	0.00421393	0.00337642	21.0526	0.00737365
Z50	15	17	0.00421393	0.00302101	11.7647	0.00737365
Z74	15	24	0.00421393	0.00426495	37.5	0.00737365
C61	14	18	0.003933	0.00319871	22.2222	0.00688208
K86	14	17	0.003933	0.00302101	17.6471	0.00688208
X80	14	19	0.003933	0.00337642	26.3158	0.00688208
E28	14	18	0.003933	0.00319871	22.2222	0.00688208
G45	14	17	0.003933	0.00302101	17.6471	0.00688208
S00-T98	14	17	0.003933	0.00302101	17.6471	0.00688208
M08	14	16	0.003933	0.0028433	12.5	0.00688208
M81	13	19	0.00365208	0.00337642	31.5789	0.0063905
C50	13	19	0.00365208	0.00337642	31.5789	0.0063905
Q43	13	17	0.00365208	0.00302101	23.5294	0.0063905
E83	13	13	0.00365208	0.00231018	0	0.0063905
F24	13	19	0.00365208	0.00337642	31.5789	0.0063905
B22	13	16	0.00365208	0.0028433	18.75	0.0063905
E13	12	16	0.00337115	0.0028433	25	0.00589892
I11	12	17	0.00337115	0.00302101	29.4118	0.00589892
E30	12	17	0.00337115	0.00302101	29.4118	0.00589892
E72	12	15	0.00337115	0.0026656	20	0.00589892
N94	12	13	0.00337115	0.00231018	7.69231	0.00589892
I61	12	14	0.00337115	0.00248789	14.2857	0.00589892
M41	12	13	0.00337115	0.00231018	7.69231	0.00589892
Q79	12	18	0.00337115	0.00319871	33.3333	0.00589892
C34	12	16	0.00337115	0.0028433	25	0.00589892
M06	12	14	0.00337115	0.00248789	14.2857	0.00589892
Q05	12	16	0.00337115	0.0028433	25	0.00589892
B20	11	20	0.00309022	0.00355413	45	0.00540735
G70	11	13	0.00309022	0.00231018	15.3846	0.00540735
I50	11	17	0.00309022	0.00302101	35.2941	0.00540735
Z58	11	12	0.00309022	0.00213248	8.33333	0.00540735
Z75	11	12	0.00309022	0.00213248	8.33333	0.00540735
G21	11	13	0.00309022	0.00231018	15.3846	0.00540735
H40	11	13	0.00309022	0.00231018	15.3846	0.00540735
I62	11	12	0.00309022	0.00213248	8.33333	0.00540735
C91	11	17	0.00309022	0.00302101	35.2941	0.00540735
W18	10	10	0.00280929	0.00177706	0	0.00491577
S02	10	14	0.00280929	0.00248789	28.5714	0.00491577
Q35	10	13	0.00280929	0.00231018	23.0769	0.00491577
E71	10	10	0.00280929	0.00177706	0	0.00491577
S09	10	10	0.00280929	0.00177706	0	0.00491577
X62	10	12	0.00280929	0.00213248	16.6667	0.00491577
H53	10	11	0.00280929	0.00195477	9.09091	0.00491577
Q03	10	10	0.00280929	0.00177706	0	0.00491577
Z83	10	12	0.00280929	0.00213248	16.6667	0.00491577
E76	10	10	0.00280929	0.00177706	0	0.00491577
C22	10	12	0.00280929	0.00213248	16.6667	0.00491577
Y98	10	10	0.00280929	0.00177706	0	0.00491577
J22	9	12	0.00252836	0.00213248	25	0.00442419
T86	9	13	0.00252836	0.00231018	30.7692	0.00442419
Z88	9	15	0.00252836	0.0026656	40	0.00442419
R15	9	11	0.00252836	0.00195477	18.1818	0.00442419
K75	9	10	0.00252836	0.00177706	10	0.00442419
H93	9	12	0.00252836	0.00213248	25	0.00442419
A17	9	11	0.00252836	0.00195477	18.1818	0.00442419
D56	9	16	0.00252836	0.0028433	43.75	0.00442419
Q96	9	12	0.00252836	0.00213248	25	0.00442419
E22	9	17	0.00252836	0.00302101	47.0588	0.00442419
M25	9	10	0.00252836	0.00177706	10	0.00442419
T42	9	11	0.00252836	0.00195477	18.1818	0.00442419
T96	9	9	0.00252836	0.00159936	0	0.00442419
E07	9	11	0.00252836	0.00195477	18.1818	0.00442419
W19	8	8	0.00224743	0.00142165	0	0.00393261
D52	8	10	0.00224743	0.00177706	20	0.00393261
L93	8	12	0.00224743	0.00213248	33.3333	0.00393261
R00	8	11	0.00224743	0.00195477	27.2727	0.00393261
G98	8	10	0.00224743	0.00177706	20	0.00393261
G11	8	9	0.00224743	0.00159936	11.1111	0.00393261
R25	8	9	0.00224743	0.00159936	11.1111	0.00393261
N04	8	17	0.00224743	0.00302101	52.9412	0.00393261
Y83	8	8	0.00224743	0.00142165	0	0.00393261
D82	8	9	0.00224743	0.00159936	11.1111	0.00393261
E70	8	8	0.00224743	0.00142165	0	0.00393261
I21	8	13	0.00224743	0.00231018	38.4615	0.00393261
K22	8	8	0.00224743	0.00142165	0	0.00393261
P96	8	13	0.00224743	0.00231018	38.4615	0.00393261
Q07	8	11	0.00224743	0.00195477	27.2727	0.00393261
J18	8	11	0.00224743	0.00195477	27.2727	0.00393261
K29	8	10	0.00224743	0.00177706	20	0.00393261
Z09	8	8	0.00224743	0.00142165	0	0.00393261
V01	7	7	0.0019665	0.00124394	0	0.00344104
R68	7	7	0.0019665	0.00124394	0	0.00344104
C90	7	12	0.0019665	0.00213248	41.6667	0.00344104
K56	7	7	0.0019665	0.00124394	0	0.00344104
E80	7	10	0.0019665	0.00177706	30	0.00344104
M89	7	10	0.0019665	0.00177706	30	0.00344104
N19	7	16	0.0019665	0.0028433	56.25	0.00344104
L30	7	7	0.0019665	0.00124394	0	0.00344104
E75	7	11	0.0019665	0.00195477	36.3636	0.00344104
Z41	7	11	0.0019665	0.00195477	36.3636	0.00344104
J30	7	8	0.0019665	0.00142165	12.5	0.00344104
J47	7	8	0.0019665	0.00142165	12.5	0.00344104
D68	7	7	0.0019665	0.00124394	0	0.00344104
Z82	7	10	0.0019665	0.00177706	30	0.00344104
G23	7	8	0.0019665	0.00142165	12.5	0.00344104
N80	7	10	0.0019665	0.00177706	30	0.00344104
S50	7	10	0.0019665	0.00177706	30	0.00344104
D35	7	10	0.0019665	0.00177706	30	0.00344104
L63	7	12	0.0019665	0.00213248	41.6667	0.00344104
I49	7	12	0.0019665	0.00213248	41.6667	0.00344104
E23	7	10	0.0019665	0.00177706	30	0.00344104
Q04	7	8	0.0019665	0.00142165	12.5	0.00344104
I20	7	13	0.0019665	0.00231018	46.1538	0.00344104
I42	7	16	0.0019665	0.0028433	56.25	0.00344104
Q00-Q99	7	10	0.0019665	0.00177706	30	0.00344104
C18	7	7	0.0019665	0.00124394	0	0.00344104
D86	7	11	0.0019665	0.00195477	36.3636	0.00344104
D64	7	22	0.0019665	0.00390954	68.1818	0.00344104
H55	7	14	0.0019665	0.00248789	50	0.00344104
N95	7	11	0.0019665	0.00195477	36.3636	0.00344104
K73	7	9	0.0019665	0.00159936	22.2222	0.00344104
K85	7	7	0.0019665	0.00124394	0	0.00344104
K92	7	9	0.0019665	0.00159936	22.2222	0.00344104
Q25	7	7	0.0019665	0.00124394	0	0.00344104
Q21	7	7	0.0019665	0.00124394	0	0.00344104
N28	6	7	0.00168557	0.00124394	14.2857	0.00294946
S82	6	7	0.00168557	0.00124394	14.2857	0.00294946
G37	6	10	0.00168557	0.00177706	40	0.00294946
Y05	6	8	0.00168557	0.00142165	25	0.00294946
T50	6	6	0.00168557	0.00106624	0	0.00294946
H35	6	12	0.00168557	0.00213248	50	0.00294946
D02	6	9	0.00168557	0.00159936	33.3333	0.00294946
J96	6	9	0.00168557	0.00159936	33.3333	0.00294946
H81	6	6	0.00168557	0.00106624	0	0.00294946
C67	6	8	0.00168557	0.00142165	25	0.00294946
R13	6	9	0.00168557	0.00159936	33.3333	0.00294946
G56	6	11	0.00168557	0.00195477	45.4545	0.00294946
D05	6	7	0.00168557	0.00124394	14.2857	0.00294946
Q61	6	7	0.00168557	0.00124394	14.2857	0.00294946
K71	6	6	0.00168557	0.00106624	0	0.00294946
D43	6	6	0.00168557	0.00106624	0	0.00294946
D69	6	7	0.00168557	0.00124394	14.2857	0.00294946
A85	6	9	0.00168557	0.00159936	33.3333	0.00294946
R26	6	8	0.00168557	0.00142165	25	0.00294946
I45	6	8	0.00168557	0.00142165	25	0.00294946
J15	6	8	0.00168557	0.00142165	25	0.00294946
G62	6	7	0.00168557	0.00124394	14.2857	0.00294946
R11	6	7	0.00168557	0.00124394	14.2857	0.00294946
I73	6	6	0.00168557	0.00106624	0	0.00294946
J43	6	8	0.00168557	0.00142165	25	0.00294946
D09	6	8	0.00168557	0.00142165	25	0.00294946
Q75	6	8	0.00168557	0.00142165	25	0.00294946
Y49	6	8	0.00168557	0.00142165	25	0.00294946
X65	6	6	0.00168557	0.00106624	0	0.00294946
S36	6	7	0.00168557	0.00124394	14.2857	0.00294946
B17	6	7	0.00168557	0.00124394	14.2857	0.00294946
N32	6	9	0.00168557	0.00159936	33.3333	0.00294946
K74	6	7	0.00168557	0.00124394	14.2857	0.00294946
G12	5	5	0.00140464	0.000888532	0	0.00245788
K30	5	17	0.00140464	0.00302101	70.5882	0.00245788
W01	5	6	0.00140464	0.00106624	16.6667	0.00245788
A52	5	9	0.00140464	0.00159936	44.4444	0.00245788
M45	5	14	0.00140464	0.00248789	64.2857	0.00245788
D01	5	7	0.00140464	0.00124394	28.5714	0.00245788
D61	5	6	0.00140464	0.00106624	16.6667	0.00245788
I24	5	10	0.00140464	0.00177706	50	0.00245788
T90	5	8	0.00140464	0.00142165	37.5	0.00245788
C81	5	5	0.00140464	0.000888532	0	0.00245788
T02	5	7	0.00140464	0.00124394	28.5714	0.00245788
G03	5	5	0.00140464	0.000888532	0	0.00245788
G06	5	9	0.00140464	0.00159936	44.4444	0.00245788
E87	5	5	0.00140464	0.000888532	0	0.00245788
N31	5	7	0.00140464	0.00124394	28.5714	0.00245788
H47	5	6	0.00140464	0.00106624	16.6667	0.00245788
Z98	5	5	0.00140464	0.000888532	0	0.00245788
C85	5	9	0.00140464	0.00159936	44.4444	0.00245788
J81	5	5	0.00140464	0.000888532	0	0.00245788
G82	5	7	0.00140464	0.00124394	28.5714	0.00245788
N17	5	5	0.00140464	0.000888532	0	0.00245788
E61	5	6	0.00140464	0.00106624	16.6667	0.00245788
C64	5	5	0.00140464	0.000888532	0	0.00245788
K00-K93	5	6	0.00140464	0.00106624	16.6667	0.00245788
K57	5	8	0.00140464	0.00142165	37.5	0.00245788
Y57	5	5	0.00140464	0.000888532	0	0.00245788
H00-H95	5	6	0.00140464	0.00106624	16.6667	0.00245788
D44	5	6	0.00140464	0.00106624	16.6667	0.00245788
X93	5	5	0.00140464	0.000888532	0	0.00245788
X71	5	6	0.00140464	0.00106624	16.6667	0.00245788
Z49	5	5	0.00140464	0.000888532	0	0.00245788
J98	5	7	0.00140464	0.00124394	28.5714	0.00245788
C73	5	8	0.00140464	0.00142165	37.5	0.00245788
R27	5	8	0.00140464	0.00142165	37.5	0.00245788
S32	4	4	0.00112372	0.000710826	0	0.00196631
I51	4	4	0.00112372	0.000710826	0	0.00196631
I82	4	10	0.00112372	0.00177706	60	0.00196631
J42	4	5	0.00112372	0.000888532	20	0.00196631
X81	4	5	0.00112372	0.000888532	20	0.00196631
Y04	4	5	0.00112372	0.000888532	20	0.00196631
Q39	4	5	0.00112372	0.000888532	20	0.00196631
M80	4	4	0.00112372	0.000710826	0	0.00196631
H26	4	4	0.00112372	0.000710826	0	0.00196631
I26	4	5	0.00112372	0.000888532	20	0.00196631
Z33	4	7	0.00112372	0.00124394	42.8571	0.00196631
L98	4	6	0.00112372	0.00106624	33.3333	0.00196631
C84	4	8	0.00112372	0.00142165	50	0.00196631
E00-E90	4	4	0.00112372	0.000710826	0	0.00196631
I33	4	4	0.00112372	0.000710826	0	0.00196631
R07	4	5	0.00112372	0.000888532	20	0.00196631
J93	4	4	0.00112372	0.000710826	0	0.00196631
D32	4	5	0.00112372	0.000888532	20	0.00196631
Q89	4	5	0.00112372	0.000888532	20	0.00196631
P11	4	4	0.00112372	0.000710826	0	0.00196631
Z85	4	4	0.00112372	0.000710826	0	0.00196631
L80	4	8	0.00112372	0.00142165	50	0.00196631
I81	4	5	0.00112372	0.000888532	20	0.00196631
V03	4	5	0.00112372	0.000888532	20	0.00196631
G95	4	4	0.00112372	0.000710826	0	0.00196631
G54	4	14	0.00112372	0.00248789	71.4286	0.00196631
S51	4	4	0.00112372	0.000710826	0	0.00196631
H33	4	6	0.00112372	0.00106624	33.3333	0.00196631
G30	4	5	0.00112372	0.000888532	20	0.00196631
I35	4	5	0.00112372	0.000888532	20	0.00196631
M23	4	8	0.00112372	0.00142165	50	0.00196631
R78	4	7	0.00112372	0.00124394	42.8571	0.00196631
S00	4	4	0.00112372	0.000710826	0	0.00196631
Z35	4	5	0.00112372	0.000888532	20	0.00196631
O04	4	5	0.00112372	0.000888532	20	0.00196631
Q82	4	4	0.00112372	0.000710826	0	0.00196631
Q20	4	7	0.00112372	0.00124394	42.8571	0.00196631
D00	4	4	0.00112372	0.000710826	0	0.00196631
I00-I99	4	5	0.00112372	0.000888532	20	0.00196631
L00-L99	4	4	0.00112372	0.000710826	0	0.00196631
R55	4	4	0.00112372	0.000710826	0	0.00196631
R46	4	6	0.00112372	0.00106624	33.3333	0.00196631
G22	4	4	0.00112372	0.000710826	0	0.00196631
G41	4	4	0.00112372	0.000710826	0	0.00196631
D07	4	4	0.00112372	0.000710826	0	0.00196631
Q76	4	4	0.00112372	0.000710826	0	0.00196631
Q97	4	4	0.00112372	0.000710826	0	0.00196631
T51	4	6	0.00112372	0.00106624	33.3333	0.00196631
Z32	4	6	0.00112372	0.00106624	33.3333	0.00196631
K62	4	4	0.00112372	0.000710826	0	0.00196631
H50	4	8	0.00112372	0.00142165	50	0.00196631
A16	4	7	0.00112372	0.00124394	42.8571	0.00196631
P04	4	5	0.00112372	0.000888532	20	0.00196631
R01	4	4	0.00112372	0.000710826	0	0.00196631
G00	4	6	0.00112372	0.00106624	33.3333	0.00196631
A49	3	3	0.000842787	0.000533119	0	0.00147473
M20	3	6	0.000842787	0.00106624	50	0.00147473
N40	3	3	0.000842787	0.000533119	0	0.00147473
P35	3	5	0.000842787	0.000888532	40	0.00147473
T44	3	3	0.000842787	0.000533119	0	0.00147473
C56	3	5	0.000842787	0.000888532	40	0.00147473
D50-D89	3	3	0.000842787	0.000533119	0	0.00147473
C43	3	4	0.000842787	0.000710826	25	0.00147473
A04	3	4	0.000842787	0.000710826	25	0.00147473
G99	3	4	0.000842787	0.000710826	25	0.00147473
I46	3	4	0.000842787	0.000710826	25	0.00147473
G09	3	6	0.000842787	0.00106624	50	0.00147473
J31	3	3	0.000842787	0.000533119	0	0.00147473
L03	3	4	0.000842787	0.000710826	25	0.00147473
C83	3	3	0.000842787	0.000533119	0	0.00147473
C96	3	3	0.000842787	0.000533119	0	0.00147473
E16	3	5	0.000842787	0.000888532	40	0.00147473
I68	3	4	0.000842787	0.000710826	25	0.00147473
C92	3	3	0.000842787	0.000533119	0	0.00147473
I85	3	3	0.000842787	0.000533119	0	0.00147473
Q83	3	4	0.000842787	0.000710826	25	0.00147473
W26	3	5	0.000842787	0.000888532	40	0.00147473
M31	3	6	0.000842787	0.00106624	50	0.00147473
T37	3	4	0.000842787	0.000710826	25	0.00147473
M00-M99	3	3	0.000842787	0.000533119	0	0.00147473
O00-O99	3	3	0.000842787	0.000533119	0	0.00147473
I34	3	4	0.000842787	0.000710826	25	0.00147473
M50	3	3	0.000842787	0.000533119	0	0.00147473
M51	3	3	0.000842787	0.000533119	0	0.00147473
C72	3	3	0.000842787	0.000533119	0	0.00147473
G96	3	3	0.000842787	0.000533119	0	0.00147473
N13	3	3	0.000842787	0.000533119	0	0.00147473
Q28	3	4	0.000842787	0.000710826	25	0.00147473
K26	3	3	0.000842787	0.000533119	0	0.00147473
K52	3	3	0.000842787	0.000533119	0	0.00147473
Z11	3	3	0.000842787	0.000533119	0	0.00147473
G83	3	3	0.000842787	0.000533119	0	0.00147473
Z48	3	5	0.000842787	0.000888532	40	0.00147473
P07	3	6	0.000842787	0.00106624	50	0.00147473
G63	3	5	0.000842787	0.000888532	40	0.00147473
L97	3	3	0.000842787	0.000533119	0	0.00147473
Y84	3	3	0.000842787	0.000533119	0	0.00147473
R75	3	4	0.000842787	0.000710826	25	0.00147473
Q24	3	3	0.000842787	0.000533119	0	0.00147473
Q53	3	3	0.000842787	0.000533119	0	0.00147473
Y28	3	4	0.000842787	0.000710826	25	0.00147473
C15	3	3	0.000842787	0.000533119	0	0.00147473
H66	3	3	0.000842787	0.000533119	0	0.00147473
E73	3	3	0.000842787	0.000533119	0	0.00147473
D46	3	4	0.000842787	0.000710826	25	0.00147473
D89	3	3	0.000842787	0.000533119	0	0.00147473
K25	3	6	0.000842787	0.00106624	50	0.00147473
T14	3	3	0.000842787	0.000533119	0	0.00147473
R73	3	4	0.000842787	0.000710826	25	0.00147473
N91	3	3	0.000842787	0.000533119	0	0.00147473
B21	3	4	0.000842787	0.000710826	25	0.00147473
C25	3	4	0.000842787	0.000710826	25	0.00147473
D58	3	4	0.000842787	0.000710826	25	0.00147473
I23	3	3	0.000842787	0.000533119	0	0.00147473
K31	3	4	0.000842787	0.000710826	25	0.00147473
R04	3	4	0.000842787	0.000710826	25	0.00147473
R56	3	3	0.000842787	0.000533119	0	0.00147473
G00-G99	3	3	0.000842787	0.000533119	0	0.00147473
G05	3	3	0.000842787	0.000533119	0	0.00147473
K77	3	4	0.000842787	0.000710826	25	0.00147473
M05	3	3	0.000842787	0.000533119	0	0.00147473
E27	3	3	0.000842787	0.000533119	0	0.00147473
E34	3	3	0.000842787	0.000533119	0	0.00147473
C95	3	3	0.000842787	0.000533119	0	0.00147473
O60	3	3	0.000842787	0.000533119	0	0.00147473
T88	3	3	0.000842787	0.000533119	0	0.00147473
R62	3	4	0.000842787	0.000710826	25	0.00147473
N83	3	3	0.000842787	0.000533119	0	0.00147473
R42	3	4	0.000842787	0.000710826	25	0.00147473
R69	3	5	0.000842787	0.000888532	40	0.00147473
G72	3	3	0.000842787	0.000533119	0	0.00147473
G32	2	3	0.000561858	0.000533119	33.3333	0.000983154
B99	2	2	0.000561858	0.000355413	0	0.000983154
D27	2	2	0.000561858	0.000355413	0	0.000983154
A86	2	2	0.000561858	0.000355413	0	0.000983154
B25	2	2	0.000561858	0.000355413	0	0.000983154
D48	2	2	0.000561858	0.000355413	0	0.000983154
E06	2	6	0.000561858	0.00106624	66.6667	0.000983154
S05	2	2	0.000561858	0.000355413	0	0.000983154
N00-N99	2	2	0.000561858	0.000355413	0	0.000983154
L68	2	2	0.000561858	0.000355413	0	0.000983154
T46	2	2	0.000561858	0.000355413	0	0.000983154
T79	2	2	0.000561858	0.000355413	0	0.000983154
V02	2	2	0.000561858	0.000355413	0	0.000983154
Z89	2	2	0.000561858	0.000355413	0	0.000983154
L50	2	2	0.000561858	0.000355413	0	0.000983154
L94	2	3	0.000561858	0.000533119	33.3333	0.000983154
G36	2	2	0.000561858	0.000355413	0	0.000983154
M96	2	2	0.000561858	0.000355413	0	0.000983154
Z97	2	2	0.000561858	0.000355413	0	0.000983154
T85	2	2	0.000561858	0.000355413	0	0.000983154
X40	2	2	0.000561858	0.000355413	0	0.000983154
O26	2	2	0.000561858	0.000355413	0	0.000983154
G51	2	2	0.000561858	0.000355413	0	0.000983154
G60	2	2	0.000561858	0.000355413	0	0.000983154
G94	2	3	0.000561858	0.000533119	33.3333	0.000983154
A19	2	2	0.000561858	0.000355413	0	0.000983154
B16	2	2	0.000561858	0.000355413	0	0.000983154
C10	2	2	0.000561858	0.000355413	0	0.000983154
A15	2	2	0.000561858	0.000355413	0	0.000983154
A60	2	2	0.000561858	0.000355413	0	0.000983154
D45	2	2	0.000561858	0.000355413	0	0.000983154
D53	2	5	0.000561858	0.000888532	60	0.000983154
J06	2	2	0.000561858	0.000355413	0	0.000983154
O71	2	2	0.000561858	0.000355413	0	0.000983154
M62	2	2	0.000561858	0.000355413	0	0.000983154
T09	2	2	0.000561858	0.000355413	0	0.000983154
J35	2	2	0.000561858	0.000355413	0	0.000983154
H18	2	2	0.000561858	0.000355413	0	0.000983154
H74	2	2	0.000561858	0.000355413	0	0.000983154
R33	2	2	0.000561858	0.000355413	0	0.000983154
P72	2	2	0.000561858	0.000355413	0	0.000983154
L28	2	2	0.000561858	0.000355413	0	0.000983154
M12	2	4	0.000561858	0.000710826	50	0.000983154
M91	2	2	0.000561858	0.000355413	0	0.000983154
B19	2	2	0.000561858	0.000355413	0	0.000983154
C06	2	2	0.000561858	0.000355413	0	0.000983154
L01	2	3	0.000561858	0.000533119	33.3333	0.000983154
N36	2	5	0.000561858	0.000888532	60	0.000983154
O35	2	3	0.000561858	0.000533119	33.3333	0.000983154
Y30	2	3	0.000561858	0.000533119	33.3333	0.000983154
R90	2	2	0.000561858	0.000355413	0	0.000983154
Q95	2	3	0.000561858	0.000533119	33.3333	0.000983154
M86	2	2	0.000561858	0.000355413	0	0.000983154
M99	2	3	0.000561858	0.000533119	33.3333	0.000983154
E63	2	2	0.000561858	0.000355413	0	0.000983154
H25	2	2	0.000561858	0.000355413	0	0.000983154
R94	2	2	0.000561858	0.000355413	0	0.000983154
X77	2	2	0.000561858	0.000355413	0	0.000983154
O21	2	2	0.000561858	0.000355413	0	0.000983154
I38	2	2	0.000561858	0.000355413	0	0.000983154
C51	2	2	0.000561858	0.000355413	0	0.000983154
R83	2	2	0.000561858	0.000355413	0	0.000983154
Q78	2	3	0.000561858	0.000533119	33.3333	0.000983154
Q60	2	2	0.000561858	0.000355413	0	0.000983154
O00	2	2	0.000561858	0.000355413	0	0.000983154
K63	2	2	0.000561858	0.000355413	0	0.000983154
D75	2	2	0.000561858	0.000355413	0	0.000983154
A39	2	2	0.000561858	0.000355413	0	0.000983154
E24	2	4	0.000561858	0.000710826	50	0.000983154
D55	2	4	0.000561858	0.000710826	50	0.000983154
A81	2	2	0.000561858	0.000355413	0	0.000983154
Z54	2	3	0.000561858	0.000533119	33.3333	0.000983154
T36	2	2	0.000561858	0.000355413	0	0.000983154
Q23	2	3	0.000561858	0.000533119	33.3333	0.000983154
O24	2	4	0.000561858	0.000710826	50	0.000983154
E20	2	2	0.000561858	0.000355413	0	0.000983154
E64	2	3	0.000561858	0.000533119	33.3333	0.000983154
L43	2	4	0.000561858	0.000710826	50	0.000983154
N42	2	2	0.000561858	0.000355413	0	0.000983154
N89	2	7	0.000561858	0.00124394	71.4286	0.000983154
J00-J99	2	2	0.000561858	0.000355413	0	0.000983154
T75	2	2	0.000561858	0.000355413	0	0.000983154
V09	2	2	0.000561858	0.000355413	0	0.000983154
Z39	2	2	0.000561858	0.000355413	0	0.000983154
K80	2	4	0.000561858	0.000710826	50	0.000983154
G13	2	3	0.000561858	0.000533119	33.3333	0.000983154
G92	2	2	0.000561858	0.000355413	0	0.000983154
I30	2	2	0.000561858	0.000355413	0	0.000983154
A09	2	3	0.000561858	0.000533119	33.3333	0.000983154
A89	2	2	0.000561858	0.000355413	0	0.000983154
B27	2	3	0.000561858	0.000533119	33.3333	0.000983154
B91	2	3	0.000561858	0.000533119	33.3333	0.000983154
C16	2	3	0.000561858	0.000533119	33.3333	0.000983154
A53	2	2	0.000561858	0.000355413	0	0.000983154
I05	2	2	0.000561858	0.000355413	0	0.000983154
I99	2	2	0.000561858	0.000355413	0	0.000983154
J85	2	2	0.000561858	0.000355413	0	0.000983154
H52	2	4	0.000561858	0.000710826	50	0.000983154
Q36	2	2	0.000561858	0.000355413	0	0.000983154
Q16	2	2	0.000561858	0.000355413	0	0.000983154
N50	2	2	0.000561858	0.000355413	0	0.000983154
T38	2	2	0.000561858	0.000355413	0	0.000983154
T48	2	2	0.000561858	0.000355413	0	0.000983154
K55	2	2	0.000561858	0.000355413	0	0.000983154
Z93	2	2	0.000561858	0.000355413	0	0.000983154
A18	2	3	0.000561858	0.000533119	33.3333	0.000983154
A63	2	3	0.000561858	0.000533119	33.3333	0.000983154
D13	2	2	0.000561858	0.000355413	0	0.000983154
X76	2	3	0.000561858	0.000533119	33.3333	0.000983154
R19	2	2	0.000561858	0.000355413	0	0.000983154
G61	2	3	0.000561858	0.000533119	33.3333	0.000983154
A41	2	3	0.000561858	0.000533119	33.3333	0.000983154
B94	2	4	0.000561858	0.000710826	50	0.000983154
C00-D48	2	2	0.000561858	0.000355413	0	0.000983154
J94	2	4	0.000561858	0.000710826	50	0.000983154
G90	2	2	0.000561858	0.000355413	0	0.000983154
T94	2	2	0.000561858	0.000355413	0	0.000983154
V01-Y98	2	2	0.000561858	0.000355413	0	0.000983154
N92	2	3	0.000561858	0.000533119	33.3333	0.000983154
V99	2	3	0.000561858	0.000533119	33.3333	0.000983154
Q91	2	2	0.000561858	0.000355413	0	0.000983154
I83	2	2	0.000561858	0.000355413	0	0.000983154
B58	2	2	0.000561858	0.000355413	0	0.000983154
C03	2	2	0.000561858	0.000355413	0	0.000983154
C32	2	5	0.000561858	0.000888532	60	0.000983154
C74	2	2	0.000561858	0.000355413	0	0.000983154
D72	2	2	0.000561858	0.000355413	0	0.000983154
C02	1	1	0.000280929	0.000177706	0	0.000491577
G73	1	1	0.000280929	0.000177706	0	0.000491577
I08	1	2	0.000280929	0.000355413	50	0.000491577
I84	1	1	0.000280929	0.000177706	0	0.000491577
J41	1	1	0.000280929	0.000177706	0	0.000491577
N81	1	2	0.000280929	0.000355413	50	0.000491577
O42	1	1	0.000280929	0.000177706	0	0.000491577
O80	1	1	0.000280929	0.000177706	0	0.000491577
M15	1	1	0.000280929	0.000177706	0	0.000491577
L91	1	2	0.000280929	0.000355413	50	0.000491577
Q68	1	1	0.000280929	0.000177706	0	0.000491577
S19	1	1	0.000280929	0.000177706	0	0.000491577
S24	1	1	0.000280929	0.000177706	0	0.000491577
S30	1	1	0.000280929	0.000177706	0	0.000491577
T04	1	1	0.000280929	0.000177706	0	0.000491577
T11	1	1	0.000280929	0.000177706	0	0.000491577
T45	1	2	0.000280929	0.000355413	50	0.000491577
V42	1	2	0.000280929	0.000355413	50	0.000491577
W75	1	1	0.000280929	0.000177706	0	0.000491577
Z43	1	2	0.000280929	0.000355413	50	0.000491577
Y14	1	3	0.000280929	0.000533119	66.6667	0.000491577
Y41	1	1	0.000280929	0.000177706	0	0.000491577
X66	1	1	0.000280929	0.000177706	0	0.000491577
R64	1	1	0.000280929	0.000177706	0	0.000491577
T20	1	1	0.000280929	0.000177706	0	0.000491577
N25	1	1	0.000280929	0.000177706	0	0.000491577
P10	1	1	0.000280929	0.000177706	0	0.000491577
P37	1	1	0.000280929	0.000177706	0	0.000491577
P77	1	2	0.000280929	0.000355413	50	0.000491577
V10	1	1	0.000280929	0.000177706	0	0.000491577
R06	1	1	0.000280929	0.000177706	0	0.000491577
R21	1	1	0.000280929	0.000177706	0	0.000491577
Q74	1	1	0.000280929	0.000177706	0	0.000491577
K42	1	1	0.000280929	0.000177706	0	0.000491577
J12	1	1	0.000280929	0.000177706	0	0.000491577
L02	1	1	0.000280929	0.000177706	0	0.000491577
L05	1	1	0.000280929	0.000177706	0	0.000491577
M07	1	1	0.000280929	0.000177706	0	0.000491577
C12	1	1	0.000280929	0.000177706	0	0.000491577
A87	1	1	0.000280929	0.000177706	0	0.000491577
D59	1	4	0.000280929	0.000710826	75	0.000491577
C49	1	1	0.000280929	0.000177706	0	0.000491577
K27	1	1	0.000280929	0.000177706	0	0.000491577
L08	1	2	0.000280929	0.000355413	50	0.000491577
L60	1	1	0.000280929	0.000177706	0	0.000491577
M10	1	1	0.000280929	0.000177706	0	0.000491577
M94	1	1	0.000280929	0.000177706	0	0.000491577
Q30	1	1	0.000280929	0.000177706	0	0.000491577
N48	1	4	0.000280929	0.000710826	75	0.000491577
O90	1	1	0.000280929	0.000177706	0	0.000491577
P20	1	1	0.000280929	0.000177706	0	0.000491577
W13	1	1	0.000280929	0.000177706	0	0.000491577
S22	1	2	0.000280929	0.000355413	50	0.000491577
S37	1	1	0.000280929	0.000177706	0	0.000491577
S79	1	2	0.000280929	0.000355413	50	0.000491577
Y00	1	1	0.000280929	0.000177706	0	0.000491577
Y47	1	6	0.000280929	0.00106624	83.3333	0.000491577
Z10	1	1	0.000280929	0.000177706	0	0.000491577
E31	1	1	0.000280929	0.000177706	0	0.000491577
J69	1	1	0.000280929	0.000177706	0	0.000491577
H01	1	1	0.000280929	0.000177706	0	0.000491577
H11	1	1	0.000280929	0.000177706	0	0.000491577
H32	1	1	0.000280929	0.000177706	0	0.000491577
G50	1	1	0.000280929	0.000177706	0	0.000491577
Y86	1	1	0.000280929	0.000177706	0	0.000491577
Z31	1	1	0.000280929	0.000177706	0	0.000491577
Z38	1	1	0.000280929	0.000177706	0	0.000491577
S99	1	1	0.000280929	0.000177706	0	0.000491577
T06	1	2	0.000280929	0.000355413	50	0.000491577
O82	1	1	0.000280929	0.000177706	0	0.000491577
O99	1	1	0.000280929	0.000177706	0	0.000491577
Q06	1	1	0.000280929	0.000177706	0	0.000491577
M36	1	1	0.000280929	0.000177706	0	0.000491577
M46	1	1	0.000280929	0.000177706	0	0.000491577
L73	1	1	0.000280929	0.000177706	0	0.000491577
Q26	1	1	0.000280929	0.000177706	0	0.000491577
Q27	1	1	0.000280929	0.000177706	0	0.000491577
M88	1	2	0.000280929	0.000355413	50	0.000491577
N43	1	1	0.000280929	0.000177706	0	0.000491577
Q65	1	3	0.000280929	0.000533119	66.6667	0.000491577
G02	1	1	0.000280929	0.000177706	0	0.000491577
G97	1	1	0.000280929	0.000177706	0	0.000491577
K10	1	1	0.000280929	0.000177706	0	0.000491577
I12	1	1	0.000280929	0.000177706	0	0.000491577
B33	1	1	0.000280929	0.000177706	0	0.000491577
C11	1	1	0.000280929	0.000177706	0	0.000491577
C48	1	1	0.000280929	0.000177706	0	0.000491577
D18	1	1	0.000280929	0.000177706	0	0.000491577
A51	1	1	0.000280929	0.000177706	0	0.000491577
C76	1	1	0.000280929	0.000177706	0	0.000491577
D47	1	1	0.000280929	0.000177706	0	0.000491577
I31	1	1	0.000280929	0.000177706	0	0.000491577
I70	1	3	0.000280929	0.000533119	66.6667	0.000491577
I77	1	2	0.000280929	0.000355413	50	0.000491577
L00	1	1	0.000280929	0.000177706	0	0.000491577
M17	1	3	0.000280929	0.000533119	66.6667	0.000491577
N29	1	1	0.000280929	0.000177706	0	0.000491577
N35	1	1	0.000280929	0.000177706	0	0.000491577
R22	1	2	0.000280929	0.000355413	50	0.000491577
S29	1	1	0.000280929	0.000177706	0	0.000491577
T93	1	1	0.000280929	0.000177706	0	0.000491577
S75	1	1	0.000280929	0.000177706	0	0.000491577
V71	1	1	0.000280929	0.000177706	0	0.000491577
R50	1	1	0.000280929	0.000177706	0	0.000491577
Q17	1	5	0.000280929	0.000888532	80	0.000491577
Q33	1	1	0.000280929	0.000177706	0	0.000491577
Q54	1	2	0.000280929	0.000355413	50	0.000491577
J84	1	1	0.000280929	0.000177706	0	0.000491577
I89	1	1	0.000280929	0.000177706	0	0.000491577
N20	1	1	0.000280929	0.000177706	0	0.000491577
E74	1	1	0.000280929	0.000177706	0	0.000491577
D22	1	1	0.000280929	0.000177706	0	0.000491577
C19	1	2	0.000280929	0.000355413	50	0.000491577
H16	1	2	0.000280929	0.000355413	50	0.000491577
H36	1	1	0.000280929	0.000177706	0	0.000491577
H57	1	1	0.000280929	0.000177706	0	0.000491577
G57	1	1	0.000280929	0.000177706	0	0.000491577
P00-P96	1	1	0.000280929	0.000177706	0	0.000491577
P23	1	2	0.000280929	0.000355413	50	0.000491577
P91	1	2	0.000280929	0.000355413	50	0.000491577
N73	1	1	0.000280929	0.000177706	0	0.000491577
L12	1	1	0.000280929	0.000177706	0	0.000491577
M60	1	2	0.000280929	0.000355413	50	0.000491577
M82	1	1	0.000280929	0.000177706	0	0.000491577
N00	1	1	0.000280929	0.000177706	0	0.000491577
T52	1	1	0.000280929	0.000177706	0	0.000491577
T87	1	1	0.000280929	0.000177706	0	0.000491577
X42	1	1	0.000280929	0.000177706	0	0.000491577
Y21	1	1	0.000280929	0.000177706	0	0.000491577
Y46	1	1	0.000280929	0.000177706	0	0.000491577
R02	1	1	0.000280929	0.000177706	0	0.000491577
R54	1	1	0.000280929	0.000177706	0	0.000491577
S21	1	1	0.000280929	0.000177706	0	0.000491577
S38	1	1	0.000280929	0.000177706	0	0.000491577
Q64	1	1	0.000280929	0.000177706	0	0.000491577
B71	1	1	0.000280929	0.000177706	0	0.000491577
A01	1	3	0.000280929	0.000533119	66.6667	0.000491577
D66	1	1	0.000280929	0.000177706	0	0.000491577
C97	1	1	0.000280929	0.000177706	0	0.000491577
E00	1	1	0.000280929	0.000177706	0	0.000491577
H28	1	1	0.000280929	0.000177706	0	0.000491577
J38	1	1	0.000280929	0.000177706	0	0.000491577
J40	1	1	0.000280929	0.000177706	0	0.000491577
I39	1	1	0.000280929	0.000177706	0	0.000491577
D04	1	1	0.000280929	0.000177706	0	0.000491577
E04	1	1	0.000280929	0.000177706	0	0.000491577
L95	1	3	0.000280929	0.000533119	66.6667	0.000491577
H02	1	3	0.000280929	0.000533119	66.6667	0.000491577
O16	1	1	0.000280929	0.000177706	0	0.000491577
P01	1	1	0.000280929	0.000177706	0	0.000491577
P28	1	1	0.000280929	0.000177706	0	0.000491577
P78	1	1	0.000280929	0.000177706	0	0.000491577
Q40	1	1	0.000280929	0.000177706	0	0.000491577
Q67	1	2	0.000280929	0.000355413	50	0.000491577
N93	1	2	0.000280929	0.000355413	50	0.000491577
V86	1	1	0.000280929	0.000177706	0	0.000491577
X82	1	1	0.000280929	0.000177706	0	0.000491577
Y06	1	1	0.000280929	0.000177706	0	0.000491577
Y42	1	1	0.000280929	0.000177706	0	0.000491577
V05	1	1	0.000280929	0.000177706	0	0.000491577
Q12	1	1	0.000280929	0.000177706	0	0.000491577
Q63	1	1	0.000280929	0.000177706	0	0.000491577
A06	1	2	0.000280929	0.000355413	50	0.000491577
B01	1	1	0.000280929	0.000177706	0	0.000491577
B54	1	1	0.000280929	0.000177706	0	0.000491577
J10	1	1	0.000280929	0.000177706	0	0.000491577
J33	1	1	0.000280929	0.000177706	0	0.000491577
I22	1	3	0.000280929	0.000533119	66.6667	0.000491577
O03	1	1	0.000280929	0.000177706	0	0.000491577
M40	1	1	0.000280929	0.000177706	0	0.000491577
K91	1	1	0.000280929	0.000177706	0	0.000491577
L25	1	1	0.000280929	0.000177706	0	0.000491577
S20	1	1	0.000280929	0.000177706	0	0.000491577
S26	1	2	0.000280929	0.000355413	50	0.000491577
S34	1	1	0.000280929	0.000177706	0	0.000491577
S59	1	1	0.000280929	0.000177706	0	0.000491577
E53	1	1	0.000280929	0.000177706	0	0.000491577
C94	1	1	0.000280929	0.000177706	0	0.000491577
E21	1	1	0.000280929	0.000177706	0	0.000491577
B65	1	1	0.000280929	0.000177706	0	0.000491577
C45	1	1	0.000280929	0.000177706	0	0.000491577
P71	1	1	0.000280929	0.000177706	0	0.000491577
I86	1	1	0.000280929	0.000177706	0	0.000491577
M85	1	1	0.000280929	0.000177706	0	0.000491577
S04	1	1	0.000280929	0.000177706	0	0.000491577
T21	1	1	0.000280929	0.000177706	0	0.000491577
T68	1	2	0.000280929	0.000355413	50	0.000491577
W00	1	1	0.000280929	0.000177706	0	0.000491577
Q01	1	2	0.000280929	0.000355413	50	0.000491577
Q22	1	1	0.000280929	0.000177706	0	0.000491577
Q37	1	2	0.000280929	0.000355413	50	0.000491577
Q70	1	1	0.000280929	0.000177706	0	0.000491577
Y10	1	1	0.000280929	0.000177706	0	0.000491577
P00	1	1	0.000280929	0.000177706	0	0.000491577
M48	1	1	0.000280929	0.000177706	0	0.000491577
M49	1	1	0.000280929	0.000177706	0	0.000491577
N12	1	1	0.000280929	0.000177706	0	0.000491577
L44	1	2	0.000280929	0.000355413	50	0.000491577
L66	1	6	0.000280929	0.00106624	83.3333	0.000491577
I95	1	1	0.000280929	0.000177706	0	0.000491577
J90	1	1	0.000280929	0.000177706	0	0.000491577
I32	1	1	0.000280929	0.000177706	0	0.000491577
H65	1	1	0.000280929	0.000177706	0	0.000491577
C75	1	1	0.000280929	0.000177706	0	0.000491577
B69	1	1	0.000280929	0.000177706	0	0.000491577
C37	1	1	0.000280929	0.000177706	0	0.000491577
C62	1	1	0.000280929	0.000177706	0	0.000491577
C70	1	1	0.000280929	0.000177706	0	0.000491577
A48	1	6	0.000280929	0.00106624	83.3333	0.000491577
D76	1	1	0.000280929	0.000177706	0	0.000491577
G64	1	1	0.000280929	0.000177706	0	0.000491577
H05	1	1	0.000280929	0.000177706	0	0.000491577
N03	1	1	0.000280929	0.000177706	0	0.000491577
Q41	1	1	0.000280929	0.000177706	0	0.000491577
Q52	1	2	0.000280929	0.000355413	50	0.000491577
I71	1	1	0.000280929	0.000177706	0	0.000491577
Z47	1	1	0.000280929	0.000177706	0	0.000491577
Z57	1	1	0.000280929	0.000177706	0	0.000491577
R93	1	1	0.000280929	0.000177706	0	0.000491577
R96	1	1	0.000280929	0.000177706	0	0.000491577
S25	1	1	0.000280929	0.000177706	0	0.000491577
S60	1	1	0.000280929	0.000177706	0	0.000491577
T83	1	1	0.000280929	0.000177706	0	0.000491577
W17	1	1	0.000280929	0.000177706	0	0.000491577
M70	1	1	0.000280929	0.000177706	0	0.000491577
N49	1	2	0.000280929	0.000355413	50	0.000491577
K65	1	1	0.000280929	0.000177706	0	0.000491577
Q31	1	2	0.000280929	0.000355413	50	0.000491577
Q81	1	1	0.000280929	0.000177706	0	0.000491577
R20	1	1	0.000280929	0.000177706	0	0.000491577
T65	1	1	0.000280929	0.000177706	0	0.000491577
W06	1	1	0.000280929	0.000177706	0	0.000491577
Y96	1	1	0.000280929	0.000177706	0	0.000491577
Z29	1	1	0.000280929	0.000177706	0	0.000491577
J32	1	1	0.000280929	0.000177706	0	0.000491577
I72	1	1	0.000280929	0.000177706	0	0.000491577
H10	1	1	0.000280929	0.000177706	0	0.000491577
C78	1	4	0.000280929	0.000710826	75	0.000491577
E02	1	1	0.000280929	0.000177706	0	0.000491577
A69	1	1	0.000280929	0.000177706	0	0.000491577
B88	1	1	0.000280929	0.000177706	0	0.000491577
C21	1	1	0.000280929	0.000177706	0	0.000491577
D06	1	1	0.000280929	0.000177706	0	0.000491577
D14	1	1	0.000280929	0.000177706	0	0.000491577
D73	1	1	0.000280929	0.000177706	0	0.000491577
E89	1	1	0.000280929	0.000177706	0	0.000491577
H69	1	1	0.000280929	0.000177706	0	0.000491577
O75	1	1	0.000280929	0.000177706	0	0.000491577
P93	1	1	0.000280929	0.000177706	0	0.000491577
L10	1	1	0.000280929	0.000177706	0	0.000491577
L24	1	2	0.000280929	0.000355413	50	0.000491577
S52	1	1	0.000280929	0.000177706	0	0.000491577
S67	1	1	0.000280929	0.000177706	0	0.000491577
N02	1	1	0.000280929	0.000177706	0	0.000491577
Q62	1	1	0.000280929	0.000177706	0	0.000491577
Q77	1	1	0.000280929	0.000177706	0	0.000491577
I47	1	1	0.000280929	0.000177706	0	0.000491577
K07	1	1	0.000280929	0.000177706	0	0.000491577
M47	1	2	0.000280929	0.000355413	50	0.000491577
M67	1	1	0.000280929	0.000177706	0	0.000491577
I06	1	2	0.000280929	0.000355413	50	0.000491577
A03	1	1	0.000280929	0.000177706	0	0.000491577
B34	1	1	0.000280929	0.000177706	0	0.000491577
B67	1	1	0.000280929	0.000177706	0	0.000491577
C40	1	1	0.000280929	0.000177706	0	0.000491577
C57	1	2	0.000280929	0.000355413	50	0.000491577
C79	1	1	0.000280929	0.000177706	0	0.000491577
E77	1	1	0.000280929	0.000177706	0	0.000491577
D84	1	1	0.000280929	0.000177706	0	0.000491577
S01	1	1	0.000280929	0.000177706	0	0.000491577
T29	1	1	0.000280929	0.000177706	0	0.000491577
T49	1	1	0.000280929	0.000177706	0	0.000491577
T57	1	1	0.000280929	0.000177706	0	0.000491577
M93	1	1	0.000280929	0.000177706	0	0.000491577
N11	1	2	0.000280929	0.000355413	50	0.000491577
N64	1	1	0.000280929	0.000177706	0	0.000491577
Q66	1	1	0.000280929	0.000177706	0	0.000491577
R00-R99	1	1	0.000280929	0.000177706	0	0.000491577
R31	1	3	0.000280929	0.000533119	66.6667	0.000491577
V89	1	1	0.000280929	0.000177706	0	0.000491577
Z42	1	1	0.000280929	0.000177706	0	0.000491577
M21	1	1	0.000280929	0.000177706	0	0.000491577
M34	1	2	0.000280929	0.000355413	50	0.000491577
N41	1	1	0.000280929	0.000177706	0	0.000491577
Q38	1	2	0.000280929	0.000355413	50	0.000491577
R71	1	1	0.000280929	0.000177706	0	0.000491577
R98	1	1	0.000280929	0.000177706	0	0.000491577
E56	1	1	0.000280929	0.000177706	0	0.000491577
B86	1	3	0.000280929	0.000533119	66.6667	0.000491577
B15	1	2	0.000280929	0.000355413	50	0.000491577
D30	1	2	0.000280929	0.000355413	50	0.000491577
G01	1	1	0.000280929	0.000177706	0	0.000491577
H60	1	1	0.000280929	0.000177706	0	0.000491577
H83	1	1	0.000280929	0.000177706	0	0.000491577
K28	1	1	0.000280929	0.000177706	0	0.000491577
K60	1	2	0.000280929	0.000355413	50	0.000491577
L65	1	1	0.000280929	0.000177706	0	0.000491577
