# Supplementary material for: Analysis of diagnoses extracted from electronic health records in a large mental health case register
Source: PLoS One. 2017 Feb 16;12(2):e0171526. doi: 10.1371/journal.pone.0171526 (PMC5312950; doi:10.1371/journal.pone.0171526)
Supplement: S2 Appendix — (XLSX) [file pone.0171526.s002.xlsx]

## Sheet: GenderPvalues1
ICD10	FemaleCount	MaleCount	chiSquare	pValue	qValue	Female%	Male%	CodeName
F10	4568	9441	1833.34	<0.001	<0.001	4.48666	9.29699	Mental and behavioural disorders due to use of alcohol
F32	16473	10284	1629.45	<0.001	<0.001	16.1797	10.1271	Depressive episode
F50	4467	367	3549.5	<0.001	<0.001	4.38746	0.361402	Eating disorders
F84	1441	5370	2354.4	<0.001	<0.001	1.41534	5.28809	Pervasive developmental disorders
F90	1630	5627	2292.56	<0.001	<0.001	1.60097	5.54117	Hyperkinetic disorders
F11	2128	5286	1403.69	<0.001	<0.001	2.09011	5.20537	Mental and behavioural disorders due to use of opioids
F19	1285	3822	1298.51	<0.001	<0.001	1.26212	3.7637	Mental and behavioural disorders due to multiple drug use and use of other psychoactive substances
F00	5578	2795	956.518	<0.001	<0.001	5.47867	2.75237	Dementia in Alzheimer disease
F33	5793	3178	789.744	<0.001	<0.001	5.68984	3.12952	Recurrent depressive disorder
F20	4284	7117	753.058	<0.001	<0.001	4.20771	7.00844	Schizophrenia
F12	644	1900	630.262	<0.001	<0.001	0.632532	1.87102	Mental and behavioural disorders due to use of cannabinoids
F91	554	1688	581.926	<0.001	<0.001	0.544135	1.66225	Conduct disorders
Z72	581	1682	543.598	<0.001	<0.001	0.570654	1.65634	Problems related to lifestyle; Z72.2 Drug use; Z72.1 Alcohol use
F53	535	7	512.414	<0.001	<0.001	0.525473	0.00689322	Mental and behavioural disorders associated with the puerperium, not elsewhere classified
F41	5711	3889	357.59	<0.001	<0.001	5.6093	3.82968	Other anxiety disorders
F14	659	1494	328.713	<0.001	<0.001	0.647265	1.47121	Mental and behavioural disorders due to use of cocaine
Z71	23168	19984	287.628	<0.001	<0.001	22.7554	19.6792	Persons encountering health services for other counselling and medical advice, not elsewhere classified; Z71.1 Person with feared complaint in whom no diagnosis is made
F80	240	747	261.996	<0.001	<0.001	0.235726	0.735605	Specific developmental disorders of speech and language
F52	821	1599	254.526	<0.001	<0.001	0.80638	1.57461	Sexual dysfunction, not caused by organic disorder or diseas
F60	3411	2251	240.954	<0.001	<0.001	3.35026	2.21666	Specific personality disorders; F60.3 Emotionally unstable personality disorder
F43	8106	6307	236.409	<0.001	<0.001	7.96166	6.21079	Reaction to severe stress, and adjustment disorders
F44	989	415	233.983	<0.001	<0.001	0.971389	0.40867	Dissociative [conversion] disorders
F48	992	424	227.153	<0.001	<0.001	0.974335	0.417532	Other neurotic disorders
R53	876	359	215.564	<0.001	<0.001	0.860401	0.353524	Malaise and fatigue
X78	437	104	203.422	<0.001	<0.001	0.429218	0.102414	Intentional self-harm by sharp object
F03	2224	1371	203.309	<0.001	<0.001	2.1844	1.35009	Unspecified dementia
F31	3364	2355	180.123	<0.001	<0.001	3.3041	2.31908	Bipolar affective disorder
F81	209	558	159.399	<0.001	<0.001	0.205278	0.549488	Mixed specific developmental disorders
X60	211	24	146.905	<0.001	<0.001	0.207243	0.0236339	Intentional self-poisoning by and exposure to nonopioid analgesics, antipyretics and antirheumatics
F92	881	1424	130.335	<0.001	<0.001	0.865312	1.40228	Mixed disorders of conduct and emotions
F45	826	437	118.929	<0.001	<0.001	0.811291	0.430334	Somatoform disorders
F70	781	1245	108.092	<0.001	<0.001	0.767093	1.22601	Mild mental retardation
F95	104	308	100.754	<0.001	<0.001	0.102148	0.303302	Tic disorders
F72	267	553	100.2	<0.001	<0.001	0.262245	0.544565	Severe mental retardation
F34	1060	661	91.7883	<0.001	<0.001	1.04112	0.650917	Persistent mood [affective] disorders
F15	83	252	84.8274	<0.001	<0.001	0.081522	0.248156	Mental and behavioural disorders due to use of other stimulants, including caffeine
F01	2408	1818	82.2799	<0.001	<0.001	2.36512	1.79027	Vascular dementia
F71	535	862	77.4554	<0.001	<0.001	0.525473	0.848851	Moderate mental retardation
F29	833	1207	69.8734	<0.001	<0.001	0.818167	1.18859	Unspecified nonorganic psychosis
F38	498	267	68.8134	<0.001	<0.001	0.489132	0.262927	Other mood [affective] disorders
F39	1289	901	68.1203	<0.001	<0.001	1.26605	0.887256	Unspecified mood [affective] disorder
F98	931	1315	67.05	<0.001	<0.001	0.914422	1.29494	Other behavioural and emotional disorders with onset usually occurring in childhood and adolescence
F40	1336	970	57.4813	<0.001	<0.001	1.31221	0.955204	Phobic anxiety disorders
F82	48	156	56.4574	<0.001	<0.001	0.0471453	0.15362	Specific developmental disorder of motor function
F07	142	296	53.9595	<0.001	<0.001	0.139471	0.291485	Personality and behavioural disorders due to brain disease, damage and dysfunction
F13	309	509	49.1277	<0.001	<0.001	0.303498	0.501236	Mental and behavioural disorders due to use of sedatives or hypnotics
F05	1825	1463	39.3397	<0.001	<0.001	1.7925	1.44068	Delirium, not induced by alcohol and other psychoactive substances
F02	310	479	36.3505	<0.001	<0.001	0.30448	0.471693	Dementia in other diseases classified elsewhere (mostly F02.3 - Dementia in Parkinson disease)
X83	79	22	30.9197	<0.001	<0.001	0.0775932	0.0216644	Intentional self-harm by other specified means
B24	167	284	30.2049	<0.001	<0.001	0.164026	0.279668	Unspecified human immunodeficiency virus [HIV] disease
J45	127	229	28.9681	<0.001	<0.001	0.124738	0.225507	Asthma
F83	66	141	26.6738	<0.001	<0.001	0.0648247	0.138849	Mixed specific developmental disorders
F89	56	124	25.1354	<0.001	<0.001	0.0550028	0.122109	Unspecified disorder of psychological development
Z21	124	217	25.1027	<0.001	<0.001	0.121792	0.21369	Asymptomatic human immunodeficiency virus [HIV] infection status
F61	250	374	24.6412	<0.001	<0.001	0.245548	0.368295	Mixed and other personality disorders
G20	78	151	22.8506	<0.001	<0.001	0.076611	0.148697	Parkinson disease
S06	35	89	22.805	<0.001	<0.001	0.0343767	0.0876424	Intracranial injury
F93	1703	1435	22.3753	<0.001	<0.001	1.67267	1.41311	Emotional disorders with onset specific to childhood
F64	113	192	20.1809	<0.001	<0.001	0.110988	0.189071	Gender identity disorders
Q99	58	118	19.9492	<0.001	<0.001	0.0569672	0.1162	Other chromosome abnormalities, not elsewhere classified
F78	74	139	19.4169	<0.001	<0.001	0.0726823	0.13688	Other mental retardation
Z59	77	139	17.4041	<0.001	<0.001	0.0756288	0.13688	Problems related to housing and economic circumstances
F23	1356	1573	16.7358	<0.001	<0.001	1.33185	1.54901	Acute and transient psychotic disorders
F16	33	75	15.6798	<0.001	<0.001	0.0324124	0.073856	Mental and behavioural disorders due to use of hallucinogens
F94	220	307	14.2954	<0.001	<0.001	0.216082	0.302317	Disorders of social functioning with onset specific to childhood and adolescence
F79	555	684	13.6411	<0.001	<0.001	0.545117	0.673566	Unspecified mental retardation
Z91	103	57	12.5496	<0.001	0.000650635	0.101166	0.0561305	Conduct disorders; F91.3 Oppositional defiant disorder
E03	75	39	10.6609	0.00109422	0.00177007	0.0736645	0.0384051	Other hypothyroidism
G40	499	603	9.95026	0.00160827	0.0025639	0.490114	0.593802	Epilepsy
F04	39	72	9.31359	0.0022746	0.00357437	0.0383055	0.0709017	Organic amnesic syndrome, not induced by alcohol and other psychoactive substances
G47	43	77	9.16631	0.00246512	0.00381919	0.0422343	0.0758255	Sleep disorders
F99	28701	29220	8.4945	0.00356222	0.00544227	28.1899	28.7743	Mental disorder, not otherwise specified
F09	173	231	8.20707	0.00417275	0.0062877	0.169919	0.227476	Unspecified organic or symptomatic mental disorder
Z03	486	403	7.38445	0.00657904	0.00977965	0.477346	0.396853	Medical observation and evaluation for suspected diseases and conditions
F22	762	658	7.25678	0.00706339	0.0103596	0.748431	0.647963	Delusional disorder
F51	94	134	6.78031	0.0092169	0.0133402	0.0923261	0.131956	Nonorganic sleep disorders
F21	84	122	6.74889	0.0093806	0.0134009	0.0825042	0.120139	Schizotypal disorder
Q90	83	118	5.84565	0.0156156	0.0220221	0.081522	0.1162	Down syndrome
Z86	67	42	5.22508	0.0222634	0.0309996	0.0658069	0.0413593	Personal history of certain other diseases
Z53	99	133	4.7855	0.0287003	0.0394628	0.0972371	0.130971	Persons encountering health services for specific procedures, not carried out
K59	46	70	4.6229	0.0315478	0.0428427	0.0451809	0.0689322	Other functional intestinal disorders
F25	1353	1244	4.26984	0.0387946	0.0520415	1.32891	1.22502	Schizoaffective disorders
Z63	249	206	3.7771	0.0519586	0.0688608	0.244566	0.202858	Other problems related to primary support group, including family circumstances (Z63.0 Problems in relationship with spouse or partner,Z63.7 Other stressful life events affecting
Z61	333	286	3.31011	0.0688549	0.0901672	0.32707	0.281637	Problems related to negative life events in childhood
E66	142	112	3.24021	0.0718514	0.0929842	0.139471	0.110292	Obesity
Z62	79	103	2.96928	0.0848597	0.108541	0.0775932	0.101429	Other problems related to upbringing
I10	115	90	2.75057	0.09722	0.122922	0.112952	0.0886272	Essential (primary) hypertension
E11	69	51	2.3658	0.124021	0.155026	0.0677713	0.0502221	Type 2 diabetes mellitus
G93	61	46	1.79656	0.180129	0.222632	0.0599138	0.0452983	Other disorders of brain
Z60	112	128	0.978006	0.322692	0.394401	0.110006	0.126048	Problems related to social environment
Z02	58	47	0.927075	0.335624	0.4057	0.0569672	0.0462831	Examination and encounter for administrative purposes
F17	102	116	0.810219	0.368055	0.440066	0.100184	0.114231	Mental and behavioural disorders due to use of tobacco
G80	61	72	0.778578	0.377576	0.446596	0.0599138	0.0709017	Cerebral palsy
F68	54	63	0.568304	0.450933	0.527688	0.0530384	0.062039	Other disorders of adult personality and behaviour
D57	162	176	0.535213	0.464424	0.537754	0.159115	0.173315	Sickle-cell disorders
Z65	102	113	0.491963	0.483053	0.553498	0.100184	0.111276	Problems related to other psychosocial circumstances
Z01	92	102	0.441642	0.506331	0.57419	0.0903617	0.100444	Other special examinations and investigations of persons without complaint or reported diagnosis
F69	194	180	0.419522	0.517176	0.580504	0.190545	0.177254	Unspecified disorder of adult personality and behaviour
F63	121	111	0.326535	0.567707	0.630785	0.118845	0.109307	Habit and impulse disorders
Z04	57	51	0.218798	0.639957	0.703953	0.055985	0.0502221	Examination and observation for other reasons
Z73	90	97	0.208599	0.647868	0.705599	0.0883974	0.0955204	Problems related to life-management difficulty
F28	278	266	0.195306	0.658537	0.710187	0.27305	0.261943	Other nonorganic psychotic disorders
E78	69	75	0.186968	0.665452	0.710677	0.0677713	0.073856	Disorders of lipoprotein metabolism and other lipidaemias
F06	2837	2798	0.171853	0.67847	0.717613	2.78648	2.75532	Other mental disorders due to brain damage and dysfunction and to physical disease
Z00	1949	1921	0.127214	0.721339	0.755688	1.91429	1.8917	General examination and investigation of persons without complaint and reported diagnosis; Z00.4 General psychiatric examination, not elsewhere classified
K76	92	97	0.0954489	0.757361	0.785941	0.0903617	0.0955204	Other diseases of liver
Z64	121	124	0.0219586	0.882197	0.906932	0.118845	0.122109	Problems related to certain psychosocial circumstances
F42	1743	1733	0.00589419	0.938804	0.956189	1.71196	1.70657	Obsessive-compulsive disorder
E10	119	118	8.97274e-28	1	1	0.116881	0.1162	Type 1 diabetes mellitus
F30	420	419	7.9859e-26	1	1	0.412521	0.412609	Manic episode

## Sheet: GenderPvalues2
ICD10	FemaleCount	MaleCount	chiSquare	pValue	qValue	Female%	Male%	ChapterName
X	912	303	304.493	<0.001	<0.001	0.898089	0.298378	part of XX External causes of morbidity and mortality
R	1074	588	141.431	<0.001	<0.001	1.05762	0.579031	XVIII Symptoms, signs and abnormal clinical and laboratory findings, not elsewhere classified
Z	27436	25185	122.03	<0.001	<0.001	27.0175	24.8008	XXI Factors influencing health status and contact with health services
F	87937	89318	113.927	<0.001	<0.001	86.5956	87.9556	V Mental and behavioural disorders
B	229	399	46.0615	<0.001	<0.001	0.225507	0.392914	part of I Certain infectious and parasitic disease: B24 - Unspecified human immunodeficiency virus [HIV] disease
J	183	299	27.8031	<0.001	<0.001	0.180209	0.294439	X Diseases of the respiratory system
Q	320	460	25.2295	<0.001	<0.001	0.315119	0.452983	XVII Congenital malformations, deformations and chromosomal abnormalities
G	989	1207	22.2505	<0.001	<0.001	0.973914	1.18859	VI Diseases of the nervous system
M	174	98	20.5134	<0.001	<0.001	0.171346	0.0965051	XIII Diseases of the musculoskeletal system and connective tissue
S	85	144	14.8577	<0.001	<0.001	0.0837034	0.141803	part of XIX Injury, poisoning and certain other consequences of external causes
E	651	522	13.7164	<0.001	<0.001	0.64107	0.514038	IV Endocrine, nutritional and metabolic diseases
N	118	71	11.087	0.000869361	0.00137649	0.1162	0.069917	XIV Diseases of the genitourinary system
K	294	345	4.05601	0.0440144	0.0643287	0.289515	0.339737	XI Diseases of the digestive system
H	85	113	3.75592	0.0526209	0.0714141	0.0837034	0.111276	VII Diseases of the eye and adnexa & VIII Diseases of the ear and mastoid process
D	263	298	2.15578	0.142034	0.17991	0.258988	0.293454	part of II Neoplasms
T	171	145	1.91645	0.166248	0.19742	0.168392	0.142788	part of XIX Injury, poisoning and certain other consequences of external causes
L	60	66	0.211738	0.645408	0.721339	0.0590848	0.0649933	XII Diseases of the skin and subcutaneous tissue
I	245	252	0.0890681	0.765365	0.807885	0.241263	0.248156	IX Diseases of the circulatory system
C	99	103	0.0527364	0.818368	0.818368	0.0974899	0.101429	part of II Neoplasms

## Sheet: EthnicityPvalues1
ICD10	WhiteCount	BlackCount	AsianCount	OtherCount	chiSquare	pValue	qValue	White%	Black%	Asian%	Other%	Average%	CodeName
F10	10971	1437	480	673	1505.22	<0.001	<0.001	9.58158	4.30394	5.60224	3.86537	5.83828	Mental and behavioural disorders due to use of alcohol
F20	4832	4534	697	797	4003.99	<0.001	<0.001	4.22005	13.5797	8.13492	4.57757	7.62807	Schizophrenia
F23	986	1330	216	303	1618.7	<0.001	<0.001	0.861128	3.98347	2.52101	1.74028	2.27647	Acute and transient psychotic disorders
D57	5	295	0	5	1183.86	<0.001	<0.001	0.00436677	0.883551	0	0.0287175	0.229159	Sickle-cell disorders
F29	734	883	115	245	940.17	<0.001	<0.001	0.641042	2.64466	1.3422	1.40716	1.50877	Unspecified nonorganic psychosis
F25	1117	1074	145	203	916.484	<0.001	<0.001	0.975537	3.21672	1.69234	1.16593	1.76263	Schizoaffective disorders
F00	6471	1002	343	244	888.78	<0.001	<0.001	5.65148	3.00108	4.00327	1.40141	3.51431	Dementia in Alzheimer disease
F11	5942	750	224	400	804.068	<0.001	<0.001	5.18947	2.24632	2.61438	2.2974	3.08689	Mental and behavioural disorders due to use of opioids
F99	29398	10782	2492	5637	782.372	<0.001	<0.001	25.6749	32.293	29.085	32.3761	29.8572	Mental disorder, not otherwise specified
F50	3830	227	167	354	763.24	<0.001	<0.001	3.34495	0.679885	1.94911	2.0332	2.00179	Eating disorders
F43	7538	3244	932	1669	600.891	<0.001	<0.001	6.58335	9.71607	10.8777	9.58589	9.19075	Reaction to severe stress, and adjustment disorders
F41	6611	898	360	934	528.133	<0.001	<0.001	5.77375	2.68959	4.20168	5.36442	4.50736	Other anxiety disorders
F92	983	737	55	334	491.193	<0.001	<0.001	0.858508	2.20738	0.641923	1.91833	1.40653	Mixed disorders of conduct and emotions
F42	2599	195	168	309	399.4	<0.001	<0.001	2.26985	0.584042	1.96078	1.77474	1.64735	Obsessive-compulsive disorder
F05	2561	421	101	76	376.484	<0.001	<0.001	2.23666	1.26093	1.1788	0.436506	1.27823	Delirium, not induced by alcohol and other psychoactive substances
F98	978	627	65	318	327.208	<0.001	<0.001	0.854141	1.87792	0.758637	1.82643	1.32928	Other behavioural and emotional disorders with onset usually occurring in childhood and adolescence
F03	2702	497	119	97	326.04	<0.001	<0.001	2.3598	1.48856	1.38889	0.557119	1.44859	Unspecified dementia
F01	2931	799	153	107	266.434	<0.001	<0.001	2.5598	2.39308	1.78571	0.614554	1.83829	Vascular dementia
F91	1077	617	42	299	264.079	<0.001	<0.001	0.940603	1.84797	0.490196	1.71731	1.24902	Conduct disorder; F91.3 Oppositional defiant disorder
F12	1360	779	74	242	263.45	<0.001	<0.001	1.18776	2.33317	0.863679	1.38993	1.44364	Mental and behavioural disorders due to use of cannabinoids
F48	1096	69	35	69	246.767	<0.001	<0.001	0.957197	0.206661	0.408497	0.396301	0.492164	Other neurotic disorders
F22	671	466	89	131	226.666	<0.001	<0.001	0.586021	1.39571	1.03875	0.752398	0.94322	Delusional disorder
F93	1555	746	101	424	210.708	<0.001	<0.001	1.35807	2.23434	1.1788	2.43524	1.80161	Emotional disorders with onset specific to childhood
R53	896	51	29	58	208.31	<0.001	<0.001	0.782526	0.152749	0.338469	0.333123	0.401717	Malaise and fatigue
F28	221	220	35	53	188.24	<0.001	<0.001	0.193011	0.658919	0.408497	0.304405	0.391208	Other nonorganic psychotic disorders
F60	4014	727	177	515	187.197	<0.001	<0.001	3.50565	2.17743	2.06583	2.9579	2.6767	Specific personality disorders; F60.3 Emotionally unstable personality disorder
F90	4382	983	116	662	186.085	<0.001	<0.001	3.82704	2.94417	1.35387	3.80219	2.98182	F90 Hyperkinetic disorders; F90.0 Disturbance of activity and attention
B24	196	182	3	20	185.474	<0.001	<0.001	0.171178	0.545106	0.035014	0.11487	0.216542	Unspecified human immunodeficiency virus [HIV] disease
F33	6075	1175	372	873	183.675	<0.001	<0.001	5.30563	3.51923	4.34174	5.01407	4.54517	Recurrent depressive disorder
F13	712	46	13	36	181.671	<0.001	<0.001	0.621829	0.137774	0.151727	0.206766	0.279524	Mental and behavioural disorders due to use of sedatives or hypnotics
F80	426	308	37	134	175.098	<0.001	<0.001	0.372049	0.922487	0.431839	0.769628	0.624001	Specific developmental disorders of speech and language
F32	15692	4420	1347	2897	146.089	<0.001	<0.001	13.7047	13.2383	15.7213	16.6389	14.8258	Depressive episode
F72	354	259	58	71	145.71	<0.001	<0.001	0.309168	0.775728	0.676937	0.407788	0.542405	Severe mental retardation
F06	3694	901	258	293	135.148	<0.001	<0.001	3.22617	2.69857	3.0112	1.68284	2.6547	Other mental disorders due to brain damage and dysfunction and to physical disease
F40	1611	245	61	193	119.419	<0.001	<0.001	1.40697	0.733797	0.711951	1.10849	0.990304	Phobic anxiety disorders
F30	409	262	49	70	108.127	<0.001	<0.001	0.357202	0.784713	0.571895	0.402045	0.528964	Manic episode
Z03	696	93	61	28	106.543	<0.001	<0.001	0.607855	0.278543	0.711951	0.160818	0.439792	Medical observation and evaluation for suspected diseases and conditions
Z72	1587	446	43	117	104.018	<0.001	<0.001	1.38601	1.33581	0.501867	0.671989	0.97392	Problems related to lifestyle; Z72.2 Drug use, Z72.1 Alcohol use
F19	3460	1025	115	416	99.7865	<0.001	<0.001	3.02181	3.06997	1.3422	2.38929	2.45582	Mental and behavioural disorders due to multiple drug use and use of other psychoactive substances
Z21	135	117	5	26	92.4783	<0.001	<0.001	0.117903	0.350425	0.0583567	0.149331	0.169004	Asymptomatic human immunodeficiency virus [HIV] infection status
Z71	22674	7002	1825	3937	88.6645	<0.001	<0.001	19.8024	20.9716	21.3002	22.6121	21.1716	Persons encountering health services for other counselling and medical advice, not elsewhere classified; Z71.1 Person with feared complaint in whom no diagnosis is made
Z61	298	182	13	86	85.581	<0.001	<0.001	0.26026	0.545106	0.151727	0.493941	0.362758	Problems related to negative life events in childhood
F14	1554	388	44	133	84.4365	<0.001	<0.001	1.35719	1.16209	0.513539	0.763885	0.949178	Mental and behavioural disorders due to use of cocaine
F53	240	143	48	71	78.0006	<0.001	<0.001	0.209605	0.428298	0.560224	0.407788	0.401479	Mental and behavioural disorders associated with the puerperium, not elsewhere classified
F79	609	313	54	103	69.2208	<0.001	<0.001	0.531873	0.937463	0.630252	0.59158	0.672792	Unspecified mental retardation
F45	899	121	56	120	67.7786	<0.001	<0.001	0.785146	0.362406	0.653595	0.689219	0.622591	Somatoform disorders
F71	713	348	67	119	64.6963	<0.001	<0.001	0.622702	1.04229	0.781979	0.683476	0.782612	Moderate mental retardation
F64	155	22	8	58	61.176	<0.001	<0.001	0.13537	0.0658919	0.0933707	0.333123	0.156939	Gender identity disorders
F34	1196	219	45	168	58.5197	<0.001	<0.001	1.04453	0.655924	0.52521	0.964907	0.797643	Persistent mood [affective] disorders
F02	567	131	37	20	52.2696	<0.001	<0.001	0.495192	0.392357	0.431839	0.11487	0.358565	F02.3 Dementia in Parkinson disease
F89	60	56	8	28	51.4996	<0.001	<0.001	0.0524013	0.167725	0.0933707	0.160818	0.118579	Unspecified disorder of psychological development
F44	976	172	55	100	49.4636	<0.001	<0.001	0.852394	0.515155	0.641923	0.57435	0.645956	Dissociative [conversion] disorders
F84	3760	1352	266	601	48.6571	<0.001	<0.001	3.28381	4.04936	3.10458	3.45184	3.4724	Pervasive developmental disorders
K76	90	18	24	13	43.7483	<0.001	<0.001	0.0786019	0.0539116	0.280112	0.0746654	0.121823	Other diseases of liver
F94	266	147	21	61	42.653	<0.001	<0.001	0.232312	0.440278	0.245098	0.350353	0.31701	Disorders of social functioning with onset specific to childhood and adolescence
F70	1177	461	66	182	38.8533	<0.001	<0.001	1.02794	1.38074	0.770308	1.04532	1.05607	Mild mental retardation
Z00	2364	572	174	259	37.5196	<0.001	<0.001	2.06461	1.71319	2.03081	1.48757	1.82404	Z00.4 General psychiatric examination, not elsewhere classified
Z53	74	60	8	18	37.5123	<0.001	<0.001	0.0646283	0.179705	0.0933707	0.103383	0.110272	Persons encountering health services for specific procedures, not carried out
G20	188	13	14	12	37.2105	<0.001	<0.001	0.164191	0.0389361	0.163399	0.0689219	0.108862	Parkinson disease
Z63	213	113	13	53	33.7575	<0.001	<0.001	0.186025	0.338445	0.151727	0.304405	0.245151	Other problems related to primary support group, including family circumstances (Z63.0 Problems in relationship with spouse or partner,Z63.7 Other stressful life events affecting family and household,Z63.4 Disappearance and death of family member)
F83	93	66	7	22	33.5515	<0.001	<0.001	0.081222	0.197676	0.0816993	0.126357	0.121739	Mixed specific developmental disorders
F52	1055	221	105	148	32.3793	<0.001	<0.001	0.921389	0.661914	1.22549	0.850037	0.914708	Sexual dysfunction, not caused by organic disorder or disease
F95	280	32	13	39	28.9177	<0.001	<0.001	0.244539	0.0958428	0.151727	0.223996	0.179026	Tic disorders
Z62	80	56	10	20	27.2352	<0.001	<0.001	0.0698684	0.167725	0.116713	0.11487	0.117294	Other problems related to upbringing
E11	57	39	13	9	26.87	<0.001	<0.001	0.0497812	0.116808	0.151727	0.0516915	0.0925021	Type 2 diabetes mellitus
F78	109	57	3	7	26.4827	<0.001	<0.001	0.0951957	0.17072	0.035014	0.0402045	0.0852835	Other mental retardation
F61	428	70	22	72	25.0929	<0.001	<0.001	0.373796	0.209656	0.256769	0.413532	0.313438	Mixed and other personality disorders
I10	115	58	18	9	24.9472	<0.001	<0.001	0.100436	0.173715	0.210084	0.0516915	0.133982	Essential (primary) hypertension
Q99	131	10	9	12	21.1133	<0.001	<0.001	0.114409	0.0299509	0.105042	0.0689219	0.0795811	Other chromosome abnormalities, not elsewhere classified
X60	118	53	3	34	20.3792	<0.001	<0.001	0.103056	0.15874	0.035014	0.195279	0.123022	Intentional self-poisoning by and exposure to nonopioid analgesics, antipyretics and antirheumatics
F09	228	102	12	26	20.0546	<0.001	<0.001	0.199125	0.305499	0.140056	0.149331	0.198503	Unspecified organic or symptomatic mental disorder
X83	44	25	10	17	19.7372	<0.001	<0.001	0.0384276	0.0748772	0.116713	0.0976394	0.0819144	Intentional self-harm by other specified means
J45	188	90	12	44	19.6464	<0.001	<0.001	0.164191	0.269558	0.140056	0.252714	0.20663	Asthma
Z65	91	53	8	14	17.5013	0.00055729	0.000828404	0.0794753	0.15874	0.0933707	0.0804089	0.102999	Problems related to other psychosocial circumstances
Z64	88	52	8	17	16.9855	0.000711627	0.00104372	0.0768552	0.155745	0.0933707	0.0976394	0.105902	Problems related to certain psychosocial circumstances
F21	115	60	12	14	16.4737	0.000906602	0.00131219	0.100436	0.179705	0.140056	0.0804089	0.125152	Schizotypal disorder
E10	112	60	12	26	16.0557	0.00110455	0.00157793	0.0978157	0.179705	0.140056	0.149331	0.141727	Type 1 diabetes mellitus
F31	3529	1127	297	496	15.2137	0.00164284	0.00231682	3.08207	3.37546	3.46639	2.84877	3.19317	Bipolar affective disorder
F07	289	64	25	21	15.1754	0.00167274	0.00232913	0.2524	0.191686	0.291783	0.120613	0.21412	Personality and behavioural disorders due to brain disease, damage and dysfunction
X78	305	90	22	75	15.0166	0.00180251	0.00247845	0.266373	0.269558	0.256769	0.430762	0.305866	Intentional self-harm by sharp object
E03	67	16	13	7	14.1772	0.00267363	0.00363085	0.0585148	0.0479214	0.151727	0.0402045	0.074592	Other hypothyroidism
F81	451	148	15	80	14.1303	0.00273311	0.00366636	0.393883	0.443273	0.17507	0.45948	0.367926	Mixed specific developmental disorders
F15	237	50	4	33	14.0201	0.00287789	0.00381407	0.206985	0.149754	0.0466853	0.189535	0.14824	Mental and behavioural disorders due to use of other stimulants, including caffeine
G40	719	188	37	77	13.3975	0.00385136	0.00504344	0.627942	0.563077	0.431839	0.442249	0.516277	Epilepsy
Z04	48	31	3	9	13.3422	0.00395211	0.00511449	0.041921	0.0928477	0.035014	0.0516915	0.0553686	Medical observation and evaluation for suspected diseases and conditions
F39	1205	364	102	141	11.8038	0.00808653	0.0103432	1.05239	1.09021	1.19048	0.809833	1.03573	Unspecified mood [affective] disorder
F51	136	33	7	35	11.688	0.00853209	0.0107877	0.118776	0.0988379	0.0816993	0.201022	0.125084	Nonorganic sleep disorders
K59	79	9	2	14	10.7864	0.0129387	0.0161734	0.068995	0.0269558	0.0233427	0.0804089	0.0499256	Nonorganic sleep disorders
Z59	104	44	3	24	10.3835	0.0155726	0.0192471	0.0908289	0.131784	0.035014	0.137844	0.0988677	Problems related to housing and economic circumstances
E66	159	60	4	24	8.93368	0.0301858	0.0368937	0.138863	0.179705	0.0466853	0.137844	0.125774	Obesity
F16	76	10	2	12	8.11153	0.0437621	0.0528993	0.066375	0.0299509	0.0233427	0.0689219	0.0471476	Mental and behavioural disorders due to use of hallucinogens
Z02	73	18	1	4	7.74703	0.0515396	0.0616234	0.0637549	0.0539116	0.0116713	0.022974	0.038078	Examination and encounter for administrative purposes
Z86	60	29	2	13	7.68607	0.0529653	0.0626472	0.0524013	0.0868576	0.0233427	0.0746654	0.0593167	Personal history of certain other diseases
Z91	81	32	12	19	7.55063	0.0562717	0.0658498	0.0707417	0.0958428	0.140056	0.109126	0.103942	Personal history of risk-factors, not elsewhere classified
Z73	95	26	3	23	7.35911	0.0612912	0.0709687	0.0829687	0.0778723	0.035014	0.1321	0.0819888	Problems related to life-management difficulty
Z60	118	53	9	19	7.13851	0.0676115	0.0774715	0.103056	0.15874	0.105042	0.109126	0.118991	Problems related to social environment
F04	80	11	5	10	5.83692	0.11982	0.135878	0.0698684	0.032946	0.0583567	0.057435	0.0546515	Organic amnesic syndrome, not induced by alcohol and other psychoactive substances
F38	485	118	27	78	5.64386	0.130283	0.146236	0.423577	0.35342	0.315126	0.447993	0.385029	Other mood [affective] disorders
G80	77	28	1	13	5.3206	0.149771	0.166412	0.0672483	0.0838625	0.0116713	0.0746654	0.0593619	Cerebral palsy
Z01	91	36	5	20	4.74921	0.19111	0.210221	0.0794753	0.107823	0.0583567	0.11487	0.0901313	Other special examinations and investigations of persons without complaint or reported diagnosis
Q90	123	38	4	13	4.61774	0.202025	0.220027	0.107423	0.113813	0.0466853	0.0746654	0.0856467	Down syndrome
E78	87	27	12	16	4.2589	0.234831	0.253249	0.0759819	0.0808674	0.140056	0.0918959	0.0972003	Disorders of lipoprotein metabolism and other lipidaemias
F17	87	19	2	12	4.10689	0.250151	0.267152	0.0759819	0.0569067	0.0233427	0.0689219	0.0562883	Mental and behavioural disorders due to use of tobacco
S06	83	19	2	10	3.72638	0.292567	0.309446	0.0724884	0.0569067	0.0233427	0.057435	0.0525432	Intracranial injury
G93	71	16	3	6	3.27196	0.351565	0.368306	0.0620082	0.0479214	0.035014	0.034461	0.0448511	Other disorders of brain
F82	133	29	7	16	3.06145	0.382248	0.396672	0.116156	0.0868576	0.0816993	0.0918959	0.0941523	Paraplegia and tetraplegia
F68	72	20	2	12	2.24659	0.52283	0.537489	0.0628815	0.0599018	0.0233427	0.0689219	0.053762	Other disorders of adult personality and behaviour
F69	235	61	14	29	2.03967	0.564214	0.574663	0.205238	0.1827	0.163399	0.166561	0.179475	Unspecified disorder of adult personality and behaviour
G47	73	19	6	15	1.59681	0.660114	0.66617	0.0637549	0.0569067	0.070028	0.0861524	0.0692105	Sleep disorders
F63	136	46	10	22	0.802409	0.848891	0.848891	0.118776	0.137774	0.116713	0.126357	0.124905	Habit and impulse disorders

## Sheet: EthnicityPvalues2
ICD10	WhiteCount	BlackCount	AsianCount	OtherCount	chiSquare	pValue	qValue	White%	Black%	Asian%	Other%	Average%	ChapterName
D	146	333	15	20	691.122	<0.001	<0.001	0.12751	0.997364	0.17507	0.11487	0.353704	part of II Neoplasms
F	102895	30285	7613	15161	176.148	<0.001	<0.001	89.8638	90.7062	88.8539	87.0771	89.1253	V Mental and behavioural disorders
B	290	227	10	36	167.584	<0.001	<0.001	0.253273	0.679885	0.116713	0.206766	0.314159	part of I Certain infectious and parasitic disease: B24 - Unspecified human immunodeficiency virus [HIV] disease
R	1168	128	49	86	163.253	<0.001	<0.001	1.02008	0.383371	0.571895	0.493941	0.617321	XVIII Symptoms, signs and abnormal clinical and laboratory findings, not elsewhere classified
X	615	291	48	154	64.6956	<0.001	<0.001	0.537113	0.871571	0.560224	0.884498	0.713352	part of XX External causes of morbidity and mortality
Z	28186	8735	2178	4624	54.1569	<0.001	<0.001	24.6164	26.1621	25.4202	26.5579	25.6891	XXI Factors influencing health status and contact with health services
K	390	71	53	44	39.884	<0.001	<0.001	0.340608	0.212651	0.618581	0.252714	0.356139	XI Diseases of the digestive system
G	1459	335	88	165	27.4805	<0.001	<0.001	1.27422	1.00335	1.02708	0.947677	1.06308	VI Diseases of the nervous system
Q	524	97	38	56	21.5303	<0.001	<0.001	0.457638	0.290524	0.443511	0.321636	0.378327	XVII Congenital malformations, deformations and chromosomal abnormalities
E	675	245	79	111	19.9701	<0.001	<0.001	0.589515	0.733797	0.922035	0.637528	0.720719	IV Endocrine, nutritional and metabolic diseases
H	109	58	7	10	20.1088	<0.001	<0.001	0.0951957	0.173715	0.0816993	0.057435	0.102011	VII Diseases of the eye and adnexa & VIII Diseases of the ear and mastoid process
I	311	108	30	28	12.9773	0.00468605	0.00741957	0.271613	0.32347	0.35014	0.160818	0.27651	IX Diseases of the circulatory system
N	132	30	12	6	11.2699	0.0103526	0.0151308	0.115283	0.0898526	0.140056	0.034461	0.0949131	XIV Diseases of the genitourinary system
C	140	30	8	8	9.63876	0.0219001	0.0297216	0.12227	0.0898526	0.0933707	0.045948	0.0878602	part of II Neoplasms
J	281	107	19	48	6.23691	0.100636	0.127472	0.245413	0.320474	0.221755	0.275688	0.265833	X Diseases of the respiratory system
L	77	18	9	11	2.76142	0.429891	0.480466	0.0672483	0.0539116	0.105042	0.0631785	0.0723451	XII Diseases of the skin and subcutaneous tissue
T	197	46	12	24	2.81126	0.42165	0.480466	0.172051	0.137774	0.140056	0.137844	0.146931	part of XIX Injury, poisoning and certain other consequences of external causes
M	166	58	10	25	2.13049	0.54577	0.57609	0.144977	0.173715	0.116713	0.143587	0.144748	XIII Diseases of the musculoskeletal system and connective tissue
S	144	40	8	19	0.958564	0.811277	0.811277	0.125763	0.119804	0.0933707	0.109126	0.112016	part of XIX Injury, poisoning and certain other consequences of external causes
